# Supplementary material for: Ultrasound modulates microglial activity and reduces neuroinflammation in a parameter-dependent manner
Source: NPJ Acoust. 2026 May 6;2(1):15. doi: 10.1038/s44384-026-00047-8 (PMC13149327; doi:10.1038/s44384-026-00047-8)
Supplement: Supplementary file 2 — Data S1 [file 44384_2026_47_MOESM2_ESM.xlsx]

## Sheet: Figure 1
Figure 1a
Control	LPS	0.1 MPa - 5 min	0.1 MPa - 30 min	0.1 MPa - 60 min	0.2 MPa - 5 min	0.2 MPa - 30 min	0.2 MPa - 60 min	0.4 MPa - 5 min	0.4 MPa - 30 min	0.4 MPa - 60 min
28.9	223.554	282.324	115.709	190.439	164.931	164.931	250.661	148.545	228.779
51.9503	400.335	176.747	353.641	170.877	145.557	145.557	384.377	129.826	257.151	237.898
12.9639	400.335	255.741	193.053	197.389	139.505	139.505	184.389	283.944	88.9627	145.557
Figure 1b
Control	LPS	0.1 MPa - 5 min	0.1 MPa - 30 min	0.1 MPa - 60 min	0.2 MPa - 5 min	0.2 MPa - 30 min	0.2 MPa - 60 min	0.4 MPa - 5 min	0.4 MPa - 30 min	0.4 MPa - 60 min
28.877	223.554	115.096	535.092		207.834	202.881	247.947	230.403	152.103	198.066
51.9503	400.335	284.487	111.466	295.093	88.6152	127.826	413.823	185.33	261.445	367.685
12.9639	400.335	366.08	286.124	219.332	99.1815	146.051	228.779	177.046	285.031	202.532
Figure 1c
Control	LPS	0.1 MPa - 5 min	0.1 MPa - 30 min	0.1 MPa - 60 min	0.2 MPa - 5 min	0.2 MPa - 30 min	0.2 MPa - 60 min	0.4 MPa - 5 min	0.4 MPa - 30 min	0.4 MPa - 60 min
28.877	223.554	95.8864	85.8602	194.708	104.251	158.123	133.902	113.674	54.3522	103.87
51.9503	400.335	84.3296	66.4515	164.931	88.6152	98.0758	89.8346	181.29	87.9223	57.5743
12.9639	400.335	93.9044	60.095	146.547	159.731	141.657	80.9758	102.544	103.301	139.981
Figure 1d
Control	LPS	0.1 MPa - 5 min	0.1 MPa - 30 min	0.1 MPa - 60 min	0.2 MPa - 5 min	0.2 MPa - 30 min	0.2 MPa - 60 min	0.4 MPa - 5 min	0.4 MPa - 30 min	0.4 MPa - 60 min
7.74066	25.5447	10.8833	8.09768	5.66702	3.20605	12.1423	6.78521	2.1083	3.0704	6.32228
6.36395	21.9532	11.2812	12.6588	12.8151	6.53146	6.57355	11.2312	6.57355	3.13802	4.34862
7.21467	18.2761	13.874	6.91319	14.0354	7.38871	5.30806	5.50661	4.61156	6.2807	3.30887
Figure 1e
Control	LPS	0.1 MPa - 5 min	0.1 MPa - 30 min	0.1 MPa - 60 min	0.2 MPa - 5 min	0.2 MPa - 30 min	0.2 MPa - 60 min	0.4 MPa - 5 min	0.4 MPa - 30 min	0.4 MPa - 60 min
7.74066	25.5447	8.50535	5.58664	2.80415	17.3381	18.2761	7.38871	4.8405	22.0166	7.30153
6.36395	21.9532	7.87395	9.10531	6.91319	5.74774	11.1813	9.95738	4.27433	3.20605	18.8116
7.21467	18.2761	4.12687	5.15079	17.2801	8.82678	7.17135	12.7108	5.30806	5.54658	4.72563
Figure 1f
Control	LPS	0.1 MPa - 5 min	0.1 MPa - 30 min	0.1 MPa - 60 min	0.2 MPa - 5 min	0.2 MPa - 30 min	0.2 MPa - 60 min	0.4 MPa - 5 min	0.4 MPa - 30 min	0.4 MPa - 60 min
7.74066	25.5447	3.72919	2.35495	3.58749	5.66702	2.60897	2.41778	13.7134	7.38871	2.54479
6.36395	21.9532	4.80212	2.70607	3.65815	4.0537	7.56405	3.72919	3.58749	16.0777	5.86946
7.21467	18.2761	12.5549	5.18998	3.62277	2.04782	9.29252	2.96976	3.98091	3.48226	8.23287
Figure 1g
Control	LPS	0.1 MPa - 5 min	0.1 MPa - 30 min	0.1 MPa - 60 min	0.2 MPa - 5 min	0.2 MPa - 30 min	0.2 MPa - 60 min	0.4 MPa - 5 min	0.4 MPa - 30 min	0.4 MPa - 60 min
67.6512	194.024	220.666	214.534	56.3594	117.237	217.767	193.01	174.68	121.626	204.659
83.5976	225.984	160.64	229.888	151.419	119.81	204.138	205.182	173.226	165.384	200.852
60.9694	204.138	200.679	131.633	135.132	80.8961	163.957	181.69	122.989	135.437	183.006
Figure 1h
Control	LPS	0.1 MPa - 5 min	0.1 MPa - 30 min	0.1 MPa - 60 min	0.2 MPa - 5 min	0.2 MPa - 30 min	0.2 MPa - 60 min	0.4 MPa - 5 min	0.4 MPa - 30 min	0.4 MPa - 60 min
67.6512	194.024	124.2	162.059	369.315	118.75	204.833	195.89	124.654	191.494	137.268
83.5976	225.984	141.857	122.686	291.487	119.204	47.9839	325.936	193.855	213.819	237.264
60.9694	204.138	129.81	146.315	299.132	130.114	186.314	325.164	167.134	204.659	176.625
Figure 1i
Control	LPS	0.1 MPa - 5 min	0.1 MPa - 30 min	0.1 MPa - 60 min	0.2 MPa - 5 min	0.2 MPa - 30 min	0.2 MPa - 60 min	0.4 MPa - 5 min	0.4 MPa - 30 min	0.4 MPa - 60 min
67.6512	194.024	116.328	81.8521	197.252	83.914	204.138	110.419	156.247	49.3264	45.6419
83.5976	225.984	96.6869	78.0104	212.04	39.7307	121.929	55.6369	143.852	70.1602	22.1217
60.9694	204.138	118.599	71.4865	111.633	69.3272	76.2327	36.7195	172.42	95.3008	18.1606

## Sheet: Figure 2a
5	0.5 - 0.1 MPa	Delta			0.5 - 0.2 MPa	Delta			0.5 - 0.4 MPa	Delta
		0	0			0	0			0	0
0	18.2	0.1	0.1		18.3	0	0		18.8	0.1	0.1
5	18.3	0	0.1		18.3	0.1	0.1		18.9	0	0.1
10	18.3	0	0.1		18.4	0	0.1		18.9	0.1	0.2
15	18.3	0	0.1		18.4	0	0.1		19	0	0.2
20	18.3	0	0.1		18.4	0	0.1		19	0.1	0.3
25	18.3	0	0.1		18.4	0	0.1		19.1	0	0.3
30	18.3	0	0.1		18.4	0.1	0.2		19.1	0	0.3
35	18.3	0	0.1		18.5	0	0.2		19.1	0.1	0.4
40	18.3	0	0.1		18.5	0	0.2		19.2	0	0.4
45	18.3	0	0.1		18.5	0	0.2		19.2	0	0.4
50	18.3	0	0.1		18.5	0	0.2		19.2	0.1	0.5
55	18.3	0	0.1		18.5	0	0.2		19.3	0	0.5
60	18.3	0.1	0.2		18.5	0	0.2		19.3	0	0.5
65	18.4	-0.1	0.1		18.5	0	0.2		19.3	0	0.5
70	18.3	0	0.1		18.5	0	0.2		19.3	0	0.5
75	18.3	0	0.1		18.5	0	0.2		19.3	0.1	0.6
80	18.3	0	0.1		18.5	0	0.2		19.4	0.1	0.7
85	18.3	0.1	0.2		18.5	0	0.2		19.5	-0.1	0.6
90	18.4	-0.1	0.1		18.5	0	0.2		19.4	0.1	0.7
95	18.3	0.1	0.2		18.5	0	0.2		19.5	0	0.7
100	18.4	-0.1	0.1		18.5	0	0.2		19.5	0	0.7
105	18.3	0.1	0.2		18.5	0	0.2		19.5	0	0.7
110	18.4	-0.1	0.1		18.5	0	0.2		19.5	0.1	0.8
115	18.3	0.1	0.2		18.5	0	0.2		19.6	0	0.8
120	18.4	0	0.2		18.5	0.1	0.3		19.6	0	0.8
125	18.4	0	0.2		18.6	0	0.3		19.6	0	0.8
130	18.4	0	0.2		18.6	-0.1	0.2		19.6	0	0.8
135	18.4	-0.1	0.1		18.5	0	0.2		19.6	0	0.8
140	18.3	0.1	0.2		18.5	0	0.2		19.6	0.1	0.9
145	18.4	0	0.2		18.5	0.1	0.3		19.7	0	0.9
150	18.4	0	0.2		18.6	0	0.3		19.7	0	0.9
155	18.4	0	0.2		18.6	0	0.3		19.7	0	0.9
160	18.4	0	0.2		18.6	-0.1	0.2		19.7	0	0.9
165	18.4	0	0.2		18.5	0.1	0.3		19.7	0	0.9
170	18.4	0	0.2		18.6	0	0.3		19.7	0	0.9
175	18.4	0	0.2		18.6	0	0.3		19.7	0	0.9
180	18.4	0	0.2		18.6	0	0.3		19.7	0.1	1
185	18.4	0	0.2		18.6	0	0.3		19.8	0	1
190	18.4	0	0.2		18.6	0	0.3		19.8	0	1
195	18.4	0	0.2		18.6	0	0.3		19.8	0	1
200	18.4	0	0.2		18.6	0	0.3		19.8	0	1
205	18.4	0	0.2		18.6	0	0.3		19.8	0	1
210	18.4	0	0.2		18.6	0	0.3		19.8	0	1
215	18.4	0	0.2		18.6	0	0.3		19.8	0	1
220	18.4	0	0.2		18.6	0.1	0.4		19.8	0.1	1.1
225	18.4	0	0.2		18.7	-0.1	0.3		19.9	0	1.1
230	18.4	0	0.2		18.6	0.1	0.4		19.9	0	1.1
235	18.4	0	0.2		18.7	-0.1	0.3		19.9	0	1.1
240	18.4	0	0.2		18.6	0	0.3		19.9	0	1.1
245	18.4	0	0.2		18.6	0	0.3		19.9	0	1.1
250	18.4	0	0.2		18.6	0.1	0.4		19.9	0	1.1
255	18.4	0	0.2		18.7	0	0.4		19.9	0	1.1
260	18.4	0	0.2		18.7	0	0.4		19.9	0	1.1
265	18.4	0	0.2		18.7	0	0.4		19.9	0	1.1
270	18.4	0	0.2		18.7	0	0.4		19.9	0	1.1
275	18.4	0	0.2		18.7	0	0.4		19.9	0.1	1.2
280	18.4	0	0.2		18.7	0	0.4		20	0	1.2
285	18.4	0.1	0.3		18.7	0	0.4		20	0	1.2
290	18.5	0	0.3		18.7	0	0.4		20	0	1.2
295	18.5	-0.1	0.2		18.7	0	0.4		20	0	1.2
300	18.4	0	0.2		18.7	0	0.4		20	0	1.2
305	18.4	0.1	0.3		18.7	0	0.4		20	0	1.2
310	18.5	-0.1	0.2		18.7	0	0.4		20	0	1.2
315	18.4	0	0.2		18.7	0	0.4		20	0	1.2
320	18.4	0	0.2		18.7	0	0.4		20	0	1.2
325	18.4	0	0.2		18.7	0	0.4		20	0	1.2
330	18.4	0.1	0.3		18.7	0	0.4		20	0	1.2
335	18.5	-0.1	0.2		18.7	0	0.4		20	0.1	1.3
340	18.4	0	0.2		18.7	0	0.4		20.1	-0.1	1.2
345	18.4	0	0.2		18.7	0	0.4		20	0	1.2
350	18.4	0.1	0.3		18.7	0	0.4		20	0	1.2
355	18.5	0	0.3		18.7	0	0.4		20	0	1.2
360	18.5	-0.1	0.2		18.7	0	0.4		20	0	1.2
365	18.4	0.1	0.3		18.7	0	0.4		20	0	1.2
370	18.5	0	0.3		18.7	0	0.4		20	0.1	1.3
375	18.5	0	0.3		18.7	0	0.4		20.1	0	1.3
380	18.5	-0.1	0.2		18.7	0	0.4		20.1	0	1.3
385	18.4	0.1	0.3		18.7	0	0.4		20.1	0	1.3
390	18.5	-0.1	0.2		18.7	0	0.4		20.1	0	1.3
395	18.4	0.1	0.3		18.7	0	0.4		20.1	0	1.3
400	18.5	0	0.3		18.7	0	0.4		20.1	0	1.3
405	18.5	0	0.3		18.7	0	0.4		20.1	0	1.3
410	18.5	-0.1	0.2		18.7	0	0.4		20.1	0	1.3
415	18.4	0.1	0.3		18.7	0	0.4		20.1	0	1.3
420	18.5	0	0.3		18.7	0	0.4		20.1	0	1.3
425	18.5	0	0.3		18.7	0.1	0.5		20.1	0	1.3
430	18.5	0	0.3		18.8	-0.1	0.4		20.1	0.1	1.4
435	18.5	0	0.3		18.7	0.1	0.5		20.2	-0.1	1.3
440	18.5	0	0.3		18.8	0	0.5		20.1	0	1.3
445	18.5	0	0.3		18.8	0	0.5		20.1	0.1	1.4
450	18.5	0	0.3		18.8	0	0.5		20.2	0	1.4
455	18.5	0	0.3		18.8	0	0.5		20.2	-0.1	1.3
460	18.5	0	0.3		18.8	0	0.5		20.1	0	1.3
465	18.5	0	0.3		18.8	0	0.5		20.1	0	1.3
470	18.5	0	0.3		18.8	0	0.5		20.1	0.1	1.4
475	18.5	0	0.3		18.8	0	0.5		20.2	0	1.4
480	18.5	0	0.3		18.8	-0.1	0.4		20.2	0	1.4
485	18.5	0	0.3		18.7	0	0.4		20.2	0	1.4
490	18.5	0	0.3		18.7	0.1	0.5		20.2	0	1.4
495	18.5	0	0.3		18.8	-0.1	0.4		20.2	0	1.4
500	18.5	0	0.3		18.7	0.1	0.5		20.2	0	1.4
505	18.5	0	0.3		18.8	-0.1	0.4		20.2	0	1.4
510	18.5	0	0.3		18.7	0	0.4		20.2	0	1.4
515	18.5	0	0.3		18.7	0	0.4		20.2	0	1.4
520	18.5	0	0.3		18.7	0	0.4		20.2	0	1.4
525	18.5	0	0.3		18.7	0	0.4		20.2	0	1.4
530	18.5	0	0.3		18.7	0	0.4		20.2	0	1.4
535	18.5	0	0.3		18.7	0	0.4		20.2	0	1.4
540	18.5	-0.1	0.2		18.7	0	0.4		20.2	0	1.4
545	18.4	0.1	0.3		18.7	0	0.4		20.2	0	1.4
550	18.5	0	0.3		18.7	0.1	0.5		20.2	0	1.4
555	18.5	0	0.3		18.8	-0.1	0.4		20.2	0.1	1.5
560	18.5	0	0.3		18.7	0	0.4		20.3	0	1.5
565	18.5	0	0.3		18.7	0.1	0.5		20.3	0	1.5
570	18.5	0	0.3		18.8	0	0.5		20.3	0	1.5
575	18.5	0	0.3		18.8	0	0.5		20.3	0	1.5
580	18.5	0	0.3		18.8	0	0.5		20.3	0	1.5
585	18.5	0	0.3		18.8	0	0.5		20.3	0	1.5
590	18.5	-0.1	0.2		18.8	0	0.5		20.3	0	1.5
595	18.4	0	0.2		18.8	0	0.5		20.3	0	1.5
600	18.4	0.1	0.3		18.8	0	0.5		20.3	0	1.5
605	18.5	0	0.3		18.8	0	0.5		20.3	0	1.5
610	18.5	0	0.3		18.8	0	0.5		20.3	0	1.5
615	18.5	-0.1	0.2		18.8	0	0.5		20.3	0	1.5
620	18.4	0.1	0.3		18.8	0	0.5		20.3	0	1.5
625	18.5	0	0.3		18.8	0	0.5		20.3	0	1.5
630	18.5	0	0.3		18.8	0	0.5		20.3	0	1.5
635	18.5	0	0.3		18.8	0	0.5		20.3	0	1.5
640	18.5	-0.1	0.2		18.8	0	0.5		20.3	0	1.5
645	18.4	0.1	0.3		18.8	0	0.5		20.3	0	1.5
650	18.5	0	0.3		18.8	0	0.5		20.3	0	1.5
655	18.5	0	0.3		18.8	0	0.5		20.3	0	1.5
660	18.5	0	0.3		18.8	0	0.5		20.3	0	1.5
665	18.5	0	0.3		18.8	0	0.5		20.3	0	1.5
670	18.5	-0.1	0.2		18.8	0	0.5		20.3	0	1.5
675	18.4	0	0.2		18.8	0	0.5		20.3	0	1.5
680	18.4	0.1	0.3		18.8	0	0.5		20.3	0	1.5
685	18.5	0	0.3		18.8	0	0.5		20.3	0	1.5
690	18.5	0	0.3		18.8	0	0.5		20.3	0.1	1.6
695	18.5	0	0.3		18.8	0	0.5		20.4	0	1.6
700	18.5	-0.1	0.2		18.8	0	0.5		20.4	0	1.6
705	18.4	0	0.2		18.8	0	0.5		20.4	0	1.6
710	18.4	0.1	0.3		18.8	0	0.5		20.4	0	1.6
715	18.5	0	0.3		18.8	0	0.5		20.4	0	1.6
720	18.5	0	0.3		18.8	0	0.5		20.4	0	1.6
725	18.5	-0.1	0.2		18.8	0	0.5		20.4	0	1.6
730	18.4	0	0.2		18.8	0	0.5		20.4	0	1.6
735	18.4	0.1	0.3		18.8	0	0.5		20.4	0	1.6
740	18.5	0	0.3		18.8	0	0.5		20.4	0	1.6
745	18.5	0	0.3		18.8	0	0.5		20.4	0	1.6
750	18.5	0	0.3		18.8	0	0.5		20.4	0	1.6
755	18.5	0	0.3		18.8	0	0.5		20.4	0	1.6
760	18.5	-0.1	0.2		18.8	0	0.5		20.4	0	1.6
765	18.4	0	0.2		18.8	0	0.5		20.4	0	1.6
770	18.4	0	0.2		18.8	0	0.5		20.4	0	1.6
775	18.4	0.1	0.3		18.8	0	0.5		20.4	0	1.6
780	18.5	0	0.3		18.8	0	0.5		20.4	0.1	1.7
785	18.5	-0.1	0.2		18.8	0	0.5		20.5	-0.1	1.6
790	18.4	0	0.2		18.8	0	0.5		20.4	0	1.6
795	18.4	0	0.2		18.8	0	0.5		20.4	0	1.6
800	18.4	0.1	0.3		18.8	0	0.5		20.4	0.1	1.7
805	18.5	0	0.3		18.8	0	0.5		20.5	0	1.7
810	18.5	0	0.3		18.8	0	0.5		20.5	-0.1	1.6
815	18.5	0	0.3		18.8	0	0.5		20.4	0.1	1.7
820	18.5	0	0.3		18.8	0	0.5		20.5	0	1.7
825	18.5	0	0.3		18.8	0	0.5		20.5	0	1.7
830	18.5	-0.1	0.2		18.8	0	0.5		20.5	0	1.7
835	18.4	0	0.2		18.8	0	0.5		20.5	0	1.7
840	18.4	0	0.2		18.8	0	0.5		20.5	0	1.7
845	18.4	0.1	0.3		18.8	0	0.5		20.5	0	1.7
850	18.5	0	0.3		18.8	0	0.5		20.5	0	1.7
855	18.5	0	0.3		18.8	0	0.5		20.5	0	1.7
860	18.5	0	0.3		18.8	0	0.5		20.5	0	1.7
865	18.5	0	0.3		18.8	0	0.5		20.5	0	1.7
870	18.5	-0.1	0.2		18.8	0	0.5		20.5	0	1.7
875	18.4	0	0.2		18.8	0	0.5		20.5	0	1.7
880	18.4	0	0.2		18.8	0	0.5		20.5	0	1.7
885	18.4	0	0.2		18.8	0	0.5		20.5	0	1.7
890	18.4	0.1	0.3		18.8	0	0.5		20.5	0	1.7
895	18.5	-0.1	0.2		18.8	0.1	0.6		20.5	0	1.7
900	18.4	0.1	0.3		18.9	-0.1	0.5		20.5	0	1.7
905	18.5	0	0.3		18.8	0.1	0.6		20.5	0	1.7
910	18.5	-0.1	0.2		18.9	0	0.6		20.5	0	1.7
915	18.4	0	0.2		18.9	0	0.6		20.5	0	1.7
920	18.4	0	0.2		18.9	0	0.6		20.5	0	1.7
925	18.4	0	0.2		18.9	-0.1	0.5		20.5	0	1.7
930	18.4	0	0.2		18.8	0.1	0.6		20.5	0	1.7
935	18.4	0	0.2		18.9	0	0.6		20.5	0	1.7
940	18.4	0	0.2		18.9	0	0.6		20.5	0	1.7
945	18.4	0	0.2		18.9	0	0.6		20.5	0	1.7
950	18.4	0.1	0.3		18.9	0	0.6		20.5	0	1.7
955	18.5	-0.1	0.2		18.9	0	0.6		20.5	0	1.7
960	18.4	0	0.2		18.9	0	0.6		20.5	0	1.7
965	18.4	0	0.2		18.9	0	0.6		20.5	0	1.7
970	18.4	0	0.2		18.9	0	0.6		20.5	0.1	1.8
975	18.4	0	0.2		18.9	0	0.6		20.6	0	1.8
980	18.4	0	0.2		18.9	0	0.6		20.6	0	1.8
985	18.4	0	0.2		18.9	0	0.6		20.6	-0.1	1.7
990	18.4	0	0.2		18.9	-0.1	0.5		20.5	0.1	1.8
995	18.4	0	0.2		18.8	0.1	0.6		20.6	0	1.8
1000	18.4	0	0.2		18.9	0	0.6		20.6	0	1.8
1005	18.4	0	0.2		18.9	-0.1	0.5		20.6	0	1.8
1010	18.4	0	0.2		18.8	0	0.5		20.6	0	1.8
1015	18.4	0	0.2		18.8	0	0.5		20.6	0	1.8
1020	18.4	0	0.2		18.8	0	0.5		20.6	0	1.8
1025	18.4	0	0.2		18.8	0	0.5		20.6	0	1.8
1030	18.4	0	0.2		18.8	0	0.5		20.6	0	1.8
1035	18.4	0	0.2		18.8	0.1	0.6		20.6	0	1.8
1040	18.4	0	0.2		18.9	-0.1	0.5		20.6	0	1.8
1045	18.4	0	0.2		18.8	0	0.5		20.6	0	1.8
1050	18.4	0	0.2		18.8	0	0.5		20.6	0	1.8
1055	18.4	0	0.2		18.8	0	0.5		20.6	0	1.8
1060	18.4	0	0.2		18.8	0	0.5		20.6	0	1.8
1065	18.4	0	0.2		18.8	0.1	0.6		20.6	0	1.8
1070	18.4	0	0.2		18.9	0	0.6		20.6	0	1.8
1075	18.4	0	0.2		18.9	0	0.6		20.6	0	1.8
1080	18.4	0	0.2		18.9	0	0.6		20.6	0	1.8
1085	18.4	0	0.2		18.9	-0.1	0.5		20.6	0	1.8
1090	18.4	0	0.2		18.8	0	0.5		20.6	0	1.8
1095	18.4	0	0.2		18.8	0.1	0.6		20.6	0	1.8
1100	18.4	0	0.2		18.9	-0.1	0.5		20.6	0	1.8
1105	18.4	0	0.2		18.8	0	0.5		20.6	0	1.8
1110	18.4	0	0.2		18.8	0.1	0.6		20.6	0	1.8
1115	18.4	0	0.2		18.9	-0.1	0.5		20.6	0	1.8
1120	18.4	0	0.2		18.8	0	0.5		20.6	0	1.8
1125	18.4	0	0.2		18.8	0.1	0.6		20.6	0	1.8
1130	18.4	0	0.2		18.9	-0.1	0.5		20.6	0	1.8
1135	18.4	0	0.2		18.8	0.1	0.6		20.6	0	1.8
1140	18.4	0	0.2		18.9	-0.1	0.5		20.6	0	1.8
1145	18.4	0	0.2		18.8	0	0.5		20.6	0	1.8
1150	18.4	0	0.2		18.8	0	0.5		20.6	0	1.8
1155	18.4	0	0.2		18.8	0	0.5		20.6	0	1.8
1160	18.4	0	0.2		18.8	0	0.5		20.6	0	1.8
1165	18.4	0	0.2		18.8	0	0.5		20.6	0	1.8
1170	18.4	0	0.2		18.8	0	0.5		20.6	0	1.8
1175	18.4	0	0.2		18.8	0	0.5		20.6	0	1.8
1180	18.4	0	0.2		18.8	0	0.5		20.6	0	1.8
1185	18.4	0	0.2		18.8	0	0.5		20.6	0	1.8
1190	18.4	0	0.2		18.8	0.1	0.6		20.6	0	1.8
1195	18.4	0	0.2		18.9	0	0.6		20.6	0	1.8
1200	18.4	0	0.2		18.9	0	0.6		20.6	0	1.8
1205	18.4	0	0.2		18.9	0	0.6		20.6	0	1.8
1210	18.4	0	0.2		18.9	0	0.6		20.6	0	1.8
1215	18.4	0	0.2		18.9	0	0.6		20.6	0	1.8
1220	18.4	0	0.2		18.9	0	0.6		20.6	0	1.8
1225	18.4	0	0.2		18.9	0	0.6		20.6	0	1.8
1230	18.4	0	0.2		18.9	0	0.6		20.6	0	1.8
1235	18.4	0	0.2		18.9	0	0.6		20.6	0	1.8
1240	18.4	0	0.2		18.9	-0.1	0.5		20.6	0	1.8
1245	18.4	0	0.2		18.8	0.1	0.6		20.6	0	1.8
1250	18.4	0	0.2		18.9	0	0.6		20.6	0	1.8
1255	18.4	0.1	0.3		18.9	0	0.6		20.6	0	1.8
1260	18.5	-0.1	0.2		18.9	0	0.6		20.6	0	1.8
1265	18.4	0	0.2		18.9	0	0.6		20.6	0	1.8
1270	18.4	0	0.2		18.9	0	0.6		20.6	0.1	1.9
1275	18.4	0	0.2		18.9	0	0.6		20.7	-0.1	1.8
1280	18.4	0	0.2		18.9	0	0.6		20.6	0.1	1.9
1285	18.4	0	0.2		18.9	0	0.6		20.7	0	1.9
1290	18.4	0	0.2		18.9	0	0.6		20.7	0	1.9
1295	18.4	0	0.2		18.9	0	0.6		20.7	-0.1	1.8
1300	18.4	0	0.2		18.9	0	0.6		20.6	0.1	1.9
1305	18.4	0	0.2		18.9	0	0.6		20.7	0	1.9
1310	18.4	0	0.2		18.9	0	0.6		20.7	0	1.9
1315	18.4	0	0.2		18.9	0	0.6		20.7	0	1.9
1320	18.4	0	0.2		18.9	0	0.6		20.7	0	1.9
1325	18.4	0	0.2		18.9	0	0.6		20.7	0	1.9
1330	18.4	0	0.2		18.9	0	0.6		20.7	0	1.9
1335	18.4	0	0.2		18.9	0	0.6		20.7	0	1.9
1340	18.4	0	0.2		18.9	0	0.6		20.7	0	1.9
1345	18.4	0	0.2		18.9	0	0.6		20.7	0	1.9
1350	18.4	0	0.2		18.9	0	0.6		20.7	0	1.9
1355	18.4	0	0.2		18.9	0	0.6		20.7	0	1.9
1360	18.4	0	0.2		18.9	0	0.6		20.7	0	1.9
1365	18.4	0	0.2		18.9	0	0.6		20.7	0	1.9
1370	18.4	0	0.2		18.9	0	0.6		20.7	0	1.9
1375	18.4	0	0.2		18.9	0	0.6		20.7	0	1.9
1380	18.4	0	0.2		18.9	0	0.6		20.7	0	1.9
1385	18.4	0	0.2		18.9	0	0.6		20.7	0	1.9
1390	18.4	0	0.2		18.9	0	0.6		20.7	0	1.9
1395	18.4	0	0.2		18.9	0	0.6		20.7	0	1.9
1400	18.4	0	0.2		18.9	0	0.6		20.7	0	1.9
1405	18.4	0	0.2		18.9	0	0.6		20.7	0	1.9
1410	18.4	0	0.2		18.9	0	0.6		20.7	0	1.9
1415	18.4	0	0.2		18.9	0	0.6		20.7	0	1.9
1420	18.4	0	0.2		18.9	0	0.6		20.7	0	1.9
1425	18.4	0	0.2		18.9	0	0.6		20.7	0	1.9
1430	18.4	0	0.2		18.9	0	0.6		20.7	0	1.9
1435	18.4	0	0.2		18.9	0	0.6		20.7	0	1.9
1440	18.4	0	0.2		18.9	0	0.6		20.7	0	1.9
1445	18.4	0	0.2		18.9	0	0.6		20.7	0	1.9
1450	18.4	0	0.2		18.9	0	0.6		20.7	0	1.9
1455	18.4	0	0.2		18.9	0	0.6		20.7	0	1.9
1460	18.4	0	0.2		18.9	0	0.6		20.7	0	1.9
1465	18.4	0	0.2		18.9	0	0.6		20.7	0	1.9
1470	18.4	0	0.2		18.9	0	0.6		20.7	0	1.9
1475	18.4	0	0.2		18.9	0	0.6		20.7	0	1.9
1480	18.4	0	0.2		18.9	0	0.6		20.7	0	1.9
1485	18.4	0	0.2		18.9	0	0.6		20.7	0	1.9
1490	18.4	0	0.2		18.9	0	0.6		20.7	0	1.9
1495	18.4	0	0.2		18.9	0	0.6		20.7	0	1.9
1500	18.4	0	0.2		18.9	0	0.6		20.7	0	1.9
1505	18.4	0	0.2		18.9	0	0.6		20.7	0	1.9
1510	18.4	0	0.2		18.9	0	0.6		20.7	0	1.9
1515	18.4	0	0.2		18.9	0	0.6		20.7	0	1.9
1520	18.4	0	0.2		18.9	0	0.6		20.7	0	1.9
1525	18.4	0	0.2		18.9	0	0.6		20.7	0	1.9
1530	18.4	0	0.2		18.9	0	0.6		20.7	0	1.9
1535	18.4	0	0.2		18.9	0	0.6		20.7	0	1.9
1540	18.4	0	0.2		18.9	0	0.6		20.7	0	1.9
1545	18.4	0	0.2		18.9	0	0.6		20.7	0	1.9
1550	18.4	0	0.2		18.9	0	0.6		20.7	0	1.9
1555	18.4	0	0.2		18.9	0	0.6		20.7	0	1.9
1560	18.4	0	0.2		18.9	0	0.6		20.7	0	1.9
1565	18.4	0	0.2		18.9	0	0.6		20.7	0	1.9
1570	18.4	0	0.2		18.9	0	0.6		20.7	0	1.9
1575	18.4	0	0.2		18.9	0	0.6		20.7	0	1.9
1580	18.4	0	0.2		18.9	0	0.6		20.7	0	1.9
1585	18.4	0	0.2		18.9	0	0.6		20.7	0	1.9
1590	18.4	0	0.2		18.9	0	0.6		20.7	0	1.9
1595	18.4	0	0.2		18.9	0	0.6		20.7	0	1.9
1600	18.4	0	0.2		18.9	0	0.6		20.7	0	1.9
1605	18.4	0	0.2		18.9	0	0.6		20.7	0	1.9
1610	18.4	0	0.2		18.9	0	0.6		20.7	0	1.9
1615	18.4	0	0.2		18.9	0	0.6		20.7	0	1.9
1620	18.4	0	0.2		18.9	0	0.6		20.7	0	1.9
1625	18.4	0	0.2		18.9	0	0.6		20.7	0	1.9
1630	18.4	0	0.2		18.9	0	0.6		20.7	0	1.9
1635	18.4	0	0.2		18.9	0	0.6		20.7	0	1.9
1640	18.4	0	0.2		18.9	0	0.6		20.7	0	1.9
1645	18.4	0	0.2		18.9	0	0.6		20.7	0	1.9
1650	18.4	0	0.2		18.9	0	0.6		20.7	0	1.9
1655	18.4	0	0.2		18.9	0	0.6		20.7	0	1.9
1660	18.4	0	0.2		18.9	0	0.6		20.7	0	1.9
1665	18.4	0	0.2		18.9	0	0.6		20.7	0	1.9
1670	18.4	0	0.2		18.9	0	0.6		20.7	0	1.9
1675	18.4	0	0.2		18.9	0	0.6		20.7	0	1.9
1680	18.4	0	0.2		18.9	0	0.6		20.7	0	1.9
1685	18.4	0	0.2		18.9	0	0.6		20.7	0	1.9
1690	18.4	0	0.2		18.9	0	0.6		20.7	0	1.9
1695	18.4	0	0.2		18.9	0	0.6		20.7	0	1.9
1700	18.4	0	0.2		18.9	0	0.6		20.7	0	1.9
1705	18.4	0	0.2		18.9	0	0.6		20.7	0	1.9
1710	18.4	0	0.2		18.9	0	0.6		20.7	0	1.9
1715	18.4	0	0.2		18.9	0	0.6		20.7	0	1.9
1720	18.4	0	0.2		18.9	0	0.6		20.7	0	1.9
1725	18.4	0	0.2		18.9	0	0.6		20.7	0	1.9
1730	18.4	0	0.2		18.9	0	0.6		20.7	0	1.9
1735	18.4	0	0.2		18.9	0	0.6		20.7	0	1.9
1740	18.4	0	0.2		18.9	0	0.6		20.7	0	1.9
1745	18.4	0	0.2		18.9	0	0.6		20.7	0	1.9
1750	18.4	0	0.2		18.9	0	0.6		20.7	0	1.9
1755	18.4	0	0.2		18.9	0	0.6		20.7	0	1.9
1760	18.4	0	0.2		18.9	0	0.6		20.7	0	1.9
1765	18.4	0	0.2		18.9	0	0.6		20.7	0	1.9
1770	18.4	0	0.2		18.9	0	0.6		20.7	0	1.9
1775	18.4	0	0.2		18.9	0	0.6		20.7	0	1.9
1780	18.4	0	0.2		18.9	0	0.6		20.7	0	1.9
1785	18.4	0	0.2		18.9	0	0.6		20.7	0	1.9
1790	18.4	0	0.2		18.9	0	0.6		20.7	0	1.9
1795	18.4	0	0.2		18.9	0	0.6		20.7	0	1.9
1800	18.4	0	0.2		18.9	0	0.6		20.7	0	1.9
1805	18.4	0	0.2		18.9	0	0.6		20.7	0	1.9
1810	18.4	0	0.2		18.9	0	0.6		20.7	0	1.9
1815	18.4	0	0.2		18.9	0	0.6		20.7	0	1.9
1820	18.4	0	0.2		18.9	0	0.6		20.7	0	1.9
1825	18.4	0	0.2		18.9	0	0.6		20.7	0	1.9
1830	18.4	0	0.2		18.9	0	0.6		20.7	0	1.9
1835	18.4	0	0.2		18.9	0	0.6		20.7	0	1.9
1840	18.4	0	0.2		18.9	0	0.6		20.7	0	1.9
1845	18.4	0	0.2		18.9	0	0.6		20.7	0	1.9
1850	18.4	0	0.2		18.9	0	0.6		20.7	0	1.9
1855	18.4	0	0.2		18.9	0	0.6		20.7	0	1.9
1860	18.4	0	0.2		18.9	0	0.6		20.7	0	1.9
1865	18.4	0	0.2		18.9	0	0.6		20.7	0	1.9
1870	18.4	0	0.2		18.9	0	0.6		20.7	0	1.9
1875	18.4	0	0.2		18.9	0	0.6		20.7	0	1.9
1880	18.4	0	0.2		18.9	0	0.6		20.7	0	1.9
1885	18.4	0	0.2		18.9	0	0.6		20.7	0	1.9
1890	18.4	0	0.2		18.9	0	0.6		20.7	0	1.9
1895	18.4	0	0.2		18.9	0	0.6		20.7	0	1.9
1900	18.4	0	0.2		18.9	0	0.6		20.7	0	1.9
1905	18.4	0	0.2		18.9	0	0.6		20.7	0	1.9
1910	18.4	0	0.2		18.9	0	0.6		20.7	0	1.9
1915	18.4	0	0.2		18.9	0	0.6		20.7	0	1.9
1920	18.4	0	0.2		18.9	0	0.6		20.7	0.1	2
1925	18.4	0	0.2		18.9	0	0.6		20.8	-0.1	1.9
1930	18.4	0	0.2		18.9	0	0.6		20.7	0	1.9
1935	18.4	0	0.2		18.9	0	0.6		20.7	0	1.9
1940	18.4	0	0.2		18.9	0	0.6		20.7	0	1.9
1945	18.4	0	0.2		18.9	0	0.6		20.7	0	1.9
1950	18.4	0	0.2		18.9	0	0.6		20.7	0	1.9
1955	18.4	0	0.2		18.9	0	0.6		20.7	0	1.9
1960	18.4	0	0.2		18.9	0	0.6		20.7	0	1.9
1965	18.4	0	0.2		18.9	0	0.6		20.7	0	1.9
1970	18.4	0	0.2		18.9	0	0.6		20.7	0	1.9
1975	18.4	0	0.2		18.9	0	0.6		20.7	0	1.9
1980	18.4	0	0.2		18.9	0	0.6		20.7	0	1.9
1985	18.4	0	0.2		18.9	0	0.6		20.7	0	1.9
1990	18.4	0	0.2		18.9	0	0.6		20.7	0	1.9
1995	18.4	0	0.2		18.9	0	0.6		20.7	0.1	2
2000	18.4	0	0.2		18.9	0	0.6		20.8	-0.1	1.9
2005	18.4	0	0.2		18.9	0	0.6		20.7	0.1	2
2010	18.4	0	0.2		18.9	0	0.6		20.8	-0.1	1.9
2015	18.4	0	0.2		18.9	0	0.6		20.7	0	1.9
2020	18.4	0	0.2		18.9	0	0.6		20.7	0	1.9
2025	18.4	0	0.2		18.9	0	0.6		20.7	0.1	2
2030	18.4	0	0.2		18.9	0	0.6		20.8	0	2
2035	18.4	0	0.2		18.9	0	0.6		20.8	0	2
2040	18.4	0	0.2		18.9	0	0.6		20.8	0	2
2045	18.4	0	0.2		18.9	0	0.6		20.8	0	2
2050	18.4	0	0.2		18.9	0	0.6		20.8	0	2
2055	18.4	0	0.2		18.9	0	0.6		20.8	0	2
2060	18.4	0	0.2		18.9	0	0.6		20.8	0	2
2065	18.4	0	0.2		18.9	0	0.6		20.8	0	2
2070	18.4	0	0.2		18.9	0	0.6		20.8	0	2
2075	18.4	0	0.2		18.9	0	0.6		20.8	0	2
2080	18.4	0	0.2		18.9	0	0.6		20.8	0	2
2085	18.4	0	0.2		18.9	0	0.6		20.8	0	2
2090	18.4	0	0.2		18.9	0	0.6		20.8	0	2
2095	18.4	0	0.2		18.9	0	0.6		20.8	0	2
2100	18.4	0	0.2		18.9	0	0.6		20.8	0	2
2105	18.4	0	0.2		18.9	0	0.6		20.8	0	2
2110	18.4	0	0.2		18.9	0	0.6		20.8	0	2
2115	18.4	0	0.2		18.9	0	0.6		20.8	0	2
2120	18.4	0.1	0.3		18.9	0	0.6		20.8	0	2
2125	18.5	-0.1	0.2		18.9	0	0.6		20.8	0	2
2130	18.4	0	0.2		18.9	0	0.6		20.8	0	2
2135	18.4	0	0.2		18.9	0	0.6		20.8	0	2
2140	18.4	0	0.2		18.9	0	0.6		20.8	0	2
2145	18.4	0	0.2		18.9	0	0.6		20.8	0	2
2150	18.4	0	0.2		18.9	0	0.6		20.8	0	2
2155	18.4	0	0.2		18.9	0	0.6		20.8	0	2
2160	18.4	0	0.2		18.9	0	0.6		20.8	0	2
2165	18.4	0	0.2		18.9	0	0.6		20.8	0	2
2170	18.4	0	0.2		18.9	0	0.6		20.8	0	2
2175	18.4	0	0.2		18.9	0	0.6		20.8	0	2
2180	18.4	0	0.2		18.9	0.1	0.7		20.8	0	2
2185	18.4	0	0.2		19	-0.1	0.6		20.8	0	2
2190	18.4	0	0.2		18.9	0	0.6		20.8	0	2
2195	18.4	0	0.2		18.9	0	0.6		20.8	0	2
2200	18.4	0	0.2		18.9	0.1	0.7		20.8	0	2
2205	18.4	0	0.2		19	0	0.7		20.8	0	2
2210	18.4	0	0.2		19	0	0.7		20.8	0	2
2215	18.4	0	0.2		19	-0.1	0.6		20.8	0	2
2220	18.4	0	0.2		18.9	0.1	0.7		20.8	0	2
2225	18.4	0	0.2		19	0	0.7		20.8	0	2
2230	18.4	0	0.2		19	0	0.7		20.8	0	2
2235	18.4	0	0.2		19	0	0.7		20.8	0	2
2240	18.4	0	0.2		19	0	0.7		20.8	0	2
2245	18.4	0	0.2		19	0	0.7		20.8	0	2
2250	18.4	0	0.2		19	0	0.7		20.8	0	2
2255	18.4	0	0.2		19	0	0.7		20.8	0	2
2260	18.4	0	0.2		19	0	0.7		20.8	0	2
2265	18.4	0	0.2		19	0	0.7		20.8	0	2
2270	18.4	0	0.2		19	0	0.7		20.8	0	2
2275	18.4	0	0.2		19	0	0.7		20.8	0	2
2280	18.4	0	0.2		19	0	0.7		20.8	0	2
2285	18.4	0	0.2		19	0	0.7		20.8	0.1	2.1
2290	18.4	0	0.2		19	0	0.7		20.9	-0.1	2
2295	18.4	0.1	0.3		19	-0.1	0.6		20.8	0	2
2300	18.5	-0.1	0.2		18.9	0.1	0.7		20.8	0	2
2305	18.4	0	0.2		19	-0.1	0.6		20.8	0	2
2310	18.4	0	0.2		18.9	0	0.6		20.8	0	2
2315	18.4	0	0.2		18.9	0	0.6		20.8	0	2
2320	18.4	0	0.2		18.9	0	0.6		20.8	0	2
2325	18.4	0	0.2		18.9	0	0.6		20.8	0	2
2330	18.4	0	0.2		18.9	0	0.6		20.8	0	2
2335	18.4	0	0.2		18.9	0	0.6		20.8	0	2
2340	18.4	0	0.2		18.9	0	0.6		20.8	0	2
2345	18.4	0	0.2		18.9	0	0.6		20.8	0	2
2350	18.4	0	0.2		18.9	0	0.6		20.8	0	2
2355	18.4	0	0.2		18.9	0	0.6		20.8	0	2
2360	18.4	0	0.2		18.9	0	0.6		20.8	0	2
2365	18.4	0	0.2		18.9	0	0.6		20.8	0	2
2370	18.4	0	0.2		18.9	0	0.6		20.8	0	2
2375	18.4	0	0.2		18.9	0	0.6		20.8	0	2
2380	18.4	0	0.2		18.9	0	0.6		20.8	0	2
2385	18.4	0	0.2		18.9	0	0.6		20.8	0	2
2390	18.4	0	0.2		18.9	0	0.6		20.8	0	2
2395	18.4	0	0.2		18.9	0.1	0.7		20.8	0	2
2400	18.4	0	0.2		19	-0.1	0.6		20.8	0	2
2405	18.4	0	0.2		18.9	0	0.6		20.8	0	2
2410	18.4	0	0.2		18.9	0.1	0.7		20.8	0	2
2415	18.4	0	0.2		19	-0.1	0.6		20.8	0	2
2420	18.4	0	0.2		18.9	0.1	0.7		20.8	0	2
2425	18.4	0	0.2		19	-0.1	0.6		20.8	0	2
2430	18.4	0	0.2		18.9	0.1	0.7		20.8	0	2
2435	18.4	0	0.2		19	0	0.7		20.8	0	2
2440	18.4	0	0.2		19	0	0.7		20.8	0	2
2445	18.4	0	0.2		19	0	0.7		20.8	0	2
2450	18.4	0	0.2		19	0	0.7		20.8	0	2
2455	18.4	0	0.2		19	0	0.7		20.8	0	2
2460	18.4	0	0.2		19	0	0.7		20.8	0	2
2465	18.4	0	0.2		19	0	0.7		20.8	0	2
2470	18.4	0	0.2		19	0	0.7		20.8	0	2
2475	18.4	0	0.2		19	0	0.7		20.8	0	2
2480	18.4	0	0.2		19	0	0.7		20.8	0	2
2485	18.4	0	0.2		19	0	0.7		20.8	0	2
2490	18.4	0	0.2		19	0	0.7		20.8	0	2
2495	18.4	0	0.2		19	0	0.7		20.8	0	2
2500	18.4	0	0.2		19	0	0.7		20.8	0	2
2505	18.4	0	0.2		19	0	0.7		20.8	0	2
2510	18.4	0	0.2		19	0	0.7		20.8	0	2
2515	18.4	0	0.2		19	0	0.7		20.8	0	2
2520	18.4	0	0.2		19	0	0.7		20.8	0	2
2525	18.4	0	0.2		19	0	0.7		20.8	0	2
2530	18.4	0	0.2		19	0	0.7		20.8	0	2
2535	18.4	0	0.2		19	0	0.7		20.8	0	2
2540	18.4	0	0.2		19	-0.1	0.6		20.8	0	2
2545	18.4	0	0.2		18.9	0.1	0.7		20.8	0	2
2550	18.4	0	0.2		19	-0.1	0.6		20.8	0	2
2555	18.4	0	0.2		18.9	0	0.6		20.8	0	2
2560	18.4	0	0.2		18.9	0	0.6		20.8	0	2
2565	18.4	0	0.2		18.9	0	0.6		20.8	0	2
2570	18.4	0	0.2		18.9	0	0.6		20.8	0	2
2575	18.4	0	0.2		18.9	0	0.6		20.8	0	2
2580	18.4	0	0.2		18.9	0	0.6		20.8	0	2
2585	18.4	0	0.2		18.9	0	0.6		20.8	0	2
2590	18.4	0	0.2		18.9	0	0.6		20.8	0	2
2595	18.4	0	0.2		18.9	0	0.6		20.8	0	2
2600	18.4	0	0.2		18.9	0	0.6		20.8	0	2
2605	18.4	0	0.2		18.9	0	0.6		20.8	0	2
2610	18.4	0	0.2		18.9	0	0.6		20.8	0	2
2615	18.4	0	0.2		18.9	0.1	0.7		20.8	0	2
2620	18.4	0	0.2		19	0	0.7		20.8	0	2
2625	18.4	0	0.2		19	-0.1	0.6		20.8	0	2
2630	18.4	0	0.2		18.9	0	0.6		20.8	0	2
2635	18.4	0	0.2		18.9	0	0.6		20.8	0	2
2640	18.4	0	0.2		18.9	0	0.6		20.8	0	2
2645	18.4	0	0.2		18.9	0.1	0.7		20.8	0	2
2650	18.4	0	0.2		19	0	0.7		20.8	0	2
2655	18.4	0	0.2		19	0	0.7		20.8	0	2
2660	18.4	0	0.2		19	0	0.7		20.8	0	2
2665	18.4	0	0.2		19	0	0.7		20.8	0	2
2670	18.4	0	0.2		19	0	0.7		20.8	0	2
2675	18.4	0	0.2		19	0	0.7		20.8	0	2
2680	18.4	0	0.2		19	0	0.7		20.8	0	2
2685	18.4	0	0.2		19	0	0.7		20.8	0	2
2690	18.4	0	0.2		19	0	0.7		20.8	0	2
2695	18.4	0	0.2		19	0	0.7		20.8	0	2
2700	18.4	0	0.2		19	0	0.7		20.8	0	2
2705	18.4	0	0.2		19	0	0.7		20.8	0	2
2710	18.4	0	0.2		19	0	0.7		20.8	0	2
2715	18.4	0	0.2		19	0	0.7		20.8	0.1	2.1
2720	18.4	0	0.2		19	0	0.7		20.9	0	2.1
2725	18.4	0	0.2		19	0	0.7		20.9	0	2.1
2730	18.4	0	0.2		19	0	0.7		20.9	-0.1	2
2735	18.4	0	0.2		19	0	0.7		20.8	0	2
2740	18.4	0.1	0.3		19	0	0.7		20.8	0	2
2745	18.5	0	0.3		19	0	0.7		20.8	0	2
2750	18.5	-0.1	0.2		19	-0.1	0.6		20.8	0.1	2.1
2755	18.4	0	0.2		18.9	0.1	0.7		20.9	0	2.1
2760	18.4	0.1	0.3		19	0	0.7		20.9	0	2.1
2765	18.5	0	0.3		19	-0.1	0.6		20.9	0	2.1
2770	18.5	-0.1	0.2		18.9	0	0.6		20.9	0	2.1
2775	18.4	0	0.2		18.9	0	0.6		20.9	0	2.1
2780	18.4	0.1	0.3		18.9	0.1	0.7		20.9	0	2.1
2785	18.5	-0.1	0.2		19	-0.1	0.6		20.9	-0.1	2
2790	18.4	0	0.2		18.9	0	0.6		20.8	0.1	2.1
2795	18.4	0	0.2		18.9	0	0.6		20.9	-0.1	2
2800	18.4	0	0.2		18.9	0.1	0.7		20.8	0	2
2805	18.4	0	0.2		19	-0.1	0.6		20.8	0	2
2810	18.4	0	0.2		18.9	0.1	0.7		20.8	0	2
2815	18.4	0	0.2		19	0	0.7		20.8	0	2
2820	18.4	0	0.2		19	0	0.7		20.8	0	2
2825	18.4	0	0.2		19	0	0.7		20.8	0	2
2830	18.4	0	0.2		19	0	0.7		20.8	0.1	2.1
2835	18.4	0	0.2		19	0	0.7		20.9	0	2.1
2840	18.4	0	0.2		19	0	0.7		20.9	-0.1	2
2845	18.4	0	0.2		19	0	0.7		20.8	0	2
2850	18.4	0	0.2		19	0	0.7		20.8	0	2
2855	18.4	0	0.2		19	0	0.7		20.8	0	2
2860	18.4	0	0.2		19	0	0.7		20.8	0	2
2865	18.4	0	0.2		19	0	0.7		20.8	0	2
2870	18.4	0	0.2		19	0	0.7		20.8	0	2
2875	18.4	0	0.2		19	0	0.7		20.8	0.1	2.1
2880	18.4	0	0.2		19	0	0.7		20.9	0	2.1
2885	18.4	0	0.2		19	0	0.7		20.9	0	2.1
2890	18.4	0	0.2		19	0	0.7		20.9	0	2.1
2895	18.4	0	0.2		19	0	0.7		20.9	0	2.1
2900	18.4	0	0.2		19	0	0.7		20.9	0	2.1
2905	18.4	0	0.2		19	0	0.7		20.9	0	2.1
2910	18.4	0	0.2		19	0	0.7		20.9	0	2.1
2915	18.4	0	0.2		19	0	0.7		20.9	0	2.1
2920	18.4	0	0.2		19	0	0.7		20.9	0	2.1
2925	18.4	0	0.2		19	0	0.7		20.9	0	2.1
2930	18.4	0	0.2		19	0	0.7		20.9	0	2.1
2935	18.4	0	0.2		19	-0.1	0.6		20.9	0	2.1
2940	18.4	0	0.2		18.9	0	0.6		20.9	0	2.1
2945	18.4	0	0.2		18.9	0	0.6		20.9	0	2.1
2950	18.4	0	0.2		18.9	0.1	0.7		20.9	0	2.1
2955	18.4	0	0.2		19	0	0.7		20.9	0	2.1
2960	18.4	0	0.2		19	-0.1	0.6		20.9	0	2.1
2965	18.4	0	0.2		18.9	0.1	0.7		20.9	0	2.1
2970	18.4	0	0.2		19	-0.1	0.6		20.9	0	2.1
2975	18.4	0	0.2		18.9	0	0.6		20.9	0	2.1
2980	18.4	0	0.2		18.9	0.1	0.7		20.9	0	2.1
2985	18.4	0	0.2		19	-0.1	0.6		20.9	0	2.1
2990	18.4	0	0.2		18.9	0	0.6		20.9	0	2.1
2995	18.4	0	0.2		18.9	0.1	0.7		20.9	0	2.1
3000	18.4	0	0.2		19	-0.1	0.6		20.9	0	2.1
3005	18.4	0	0.2		18.9	0.1	0.7		20.9	0	2.1
3010	18.4	0	0.2		19	0	0.7		20.9	0	2.1
3015	18.4	0	0.2		19	-0.1	0.6		20.9	0	2.1
3020	18.4	0	0.2		18.9	0.1	0.7		20.9	0	2.1
3025	18.4	0	0.2		19	0	0.7		20.9	0	2.1
3030	18.4	0	0.2		19	0	0.7		20.9	0	2.1
3035	18.4	0	0.2		19	0	0.7		20.9	0	2.1
3040	18.4	0	0.2		19	0	0.7		20.9	0	2.1
3045	18.4	0	0.2		19	0	0.7		20.9	0	2.1
3050	18.4	0	0.2		19	0	0.7		20.9	0	2.1
3055	18.4	0	0.2		19	0	0.7		20.9	0	2.1
3060	18.4	0	0.2		19	0	0.7		20.9	0	2.1
3065	18.4	0	0.2		19	0	0.7		20.9	0	2.1
3070	18.4	0	0.2		19	0	0.7		20.9	0	2.1
3075	18.4	0	0.2		19	0	0.7		20.9	0	2.1
3080	18.4	0	0.2		19	0	0.7		20.9	0	2.1
3085	18.4	0	0.2		19	0	0.7		20.9	0	2.1
3090	18.4	0	0.2		19	0	0.7		20.9	0	2.1
3095	18.4	0	0.2		19	0	0.7		20.9	0	2.1
3100	18.4	0	0.2		19	0	0.7		20.9	0	2.1
3105	18.4	0	0.2		19	0	0.7		20.9	0	2.1
3110	18.4	0	0.2		19	0	0.7		20.9	0	2.1
3115	18.4	0.1	0.3		19	0	0.7		20.9	0	2.1
3120	18.5	-0.1	0.2		19	0	0.7		20.9	0	2.1
3125	18.4	0	0.2		19	0	0.7		20.9	0	2.1
3130	18.4	0	0.2		19	0	0.7		20.9	0	2.1
3135	18.4	0	0.2		19	0	0.7		20.9	0	2.1
3140	18.4	0	0.2		19	0	0.7		20.9	0	2.1
3145	18.4	0.1	0.3		19	0	0.7		20.9	0	2.1
3150	18.5	0	0.3		19	0	0.7		20.9	0	2.1
3155	18.5	0	0.3		19	0	0.7		20.9	0	2.1
3160	18.5	-0.1	0.2		19	0	0.7		20.9	0	2.1
3165	18.4	0.1	0.3		19	0	0.7		20.9	0	2.1
3170	18.5	0	0.3		19	0	0.7		20.9	0	2.1
3175	18.5	-0.1	0.2		19	0	0.7		20.9	0	2.1
3180	18.4	0	0.2		19	0	0.7		20.9	0	2.1
3185	18.4	0.1	0.3		19	0	0.7		20.9	0	2.1
3190	18.5	0	0.3		19	0	0.7		20.9	0	2.1
3195	18.5	0	0.3		19	0	0.7		20.9	0	2.1
3200	18.5	0	0.3		19	0	0.7		20.9	0	2.1
3205	18.5	0	0.3		19	0	0.7		20.9	0	2.1
3210	18.5	0	0.3		19	0	0.7		20.9	0	2.1
3215	18.5	0	0.3		19	0	0.7		20.9	0	2.1
3220	18.5	0	0.3		19	0	0.7		20.9	0	2.1
3225	18.5	0	0.3		19	0	0.7		20.9	0	2.1
3230	18.5	0	0.3		19	0	0.7		20.9	0	2.1
3235	18.5	0	0.3		19	0	0.7		20.9	0	2.1
3240	18.5	0	0.3		19	0	0.7		20.9	0	2.1
3245	18.5	0	0.3		19	0	0.7		20.9	0	2.1
3250	18.5	0	0.3		19	0	0.7		20.9	0	2.1
3255	18.5	0	0.3		19	0	0.7		20.9	0	2.1
3260	18.5	0	0.3		19	0	0.7		20.9	0	2.1
3265	18.5	0	0.3		19	0	0.7		20.9	0	2.1
3270	18.5	0	0.3		19	0	0.7		20.9	0	2.1
3275	18.5	0	0.3		19	0	0.7		20.9	0	2.1
3280	18.5	0	0.3		19	0	0.7		20.9	0	2.1
3285	18.5	0	0.3		19	0	0.7		20.9	0	2.1
3290	18.5	-0.1	0.2		19	0	0.7		20.9	0	2.1
3295	18.4	0	0.2		19	0	0.7		20.9	0	2.1
3300	18.4	0	0.2		19	0	0.7		20.9	0	2.1
3305	18.4	0	0.2		19	0	0.7		20.9	0	2.1
3310	18.4	0	0.2		19	0	0.7		20.9	0	2.1
3315	18.4	0.1	0.3		19	0	0.7		20.9	0	2.1
3320	18.5	-0.1	0.2		19	0	0.7		20.9	0	2.1
3325	18.4	0	0.2		19	0	0.7		20.9	0	2.1
3330	18.4	0	0.2		19	0	0.7		20.9	0	2.1
3335	18.4	0	0.2		19	0	0.7		20.9	0	2.1
3340	18.4	0	0.2		19	0	0.7		20.9	0	2.1
3345	18.4	0	0.2		19	0	0.7		20.9	0	2.1
3350	18.4	0	0.2		19	0	0.7		20.9	0	2.1
3355	18.4	0	0.2		19	0	0.7		20.9	0	2.1
3360	18.4	0	0.2		19	0	0.7		20.9	0	2.1
3365	18.4	0	0.2		19	0	0.7		20.9	0	2.1
3370	18.4	0	0.2		19	0	0.7		20.9	0	2.1
3375	18.4	0	0.2		19	0	0.7		20.9	0	2.1
3380	18.4	0	0.2		19	0	0.7		20.9	0	2.1
3385	18.4	0	0.2		19	0	0.7		20.9	0	2.1
3390	18.4	0	0.2		19	0	0.7		20.9	0	2.1
3395	18.4	0	0.2		19	0	0.7		20.9	0	2.1
3400	18.4	0	0.2		19	0	0.7		20.9	0	2.1
3405	18.4	0	0.2		19	0	0.7		20.9	0	2.1
3410	18.4	0	0.2		19	0	0.7		20.9	0	2.1
3415	18.4	0	0.2		19	0	0.7		20.9	0	2.1
3420	18.4	0	0.2		19	0	0.7		20.9	0	2.1
3425	18.4	0	0.2		19	0	0.7		20.9	0	2.1
3430	18.4	0	0.2		19	0	0.7		20.9	0	2.1
3435	18.4	0	0.2		19	0	0.7		20.9	0	2.1
3440	18.4	0	0.2		19	0	0.7		20.9	-0.1	2
3445	18.4	0	0.2		19	0	0.7		20.8	0.1	2.1
3450	18.4	0	0.2		19	0	0.7		20.9	0	2.1
3455	18.4	0	0.2		19	0	0.7		20.9	0	2.1
3460	18.4	0	0.2		19	0	0.7		20.9	-0.1	2
3465	18.4	0	0.2		19	0	0.7		20.8	0.1	2.1
3470	18.4	0	0.2		19	0	0.7		20.9	0	2.1
3475	18.4	0	0.2		19	0	0.7		20.9	0	2.1
3480	18.4	0	0.2		19	0	0.7		20.9	-0.1	2
3485	18.4	0	0.2		19	0	0.7		20.8	0	2
3490	18.4	0	0.2		19	0	0.7		20.8	0.1	2.1
3495	18.4	0	0.2		19	0	0.7		20.9	0	2.1
3500	18.4	0	0.2		19	0	0.7		20.9	0	2.1
3505	18.4	0	0.2		19	0	0.7		20.9	-0.1	2
3510	18.4	0	0.2		19	0	0.7		20.8	0.1	2.1
3515	18.4	0	0.2		19	0	0.7		20.9	-0.1	2
3520	18.4	0	0.2		19	0	0.7		20.8	0	2
3525	18.4	0	0.2		19	0	0.7		20.8	0.1	2.1
3530	18.4	0	0.2		19	0	0.7		20.9	0	2.1
3535	18.4	0.1	0.3		19	0	0.7		20.9	0	2.1
3540	18.5	0	0.3		19	0	0.7		20.9	0	2.1
3545	18.5	0	0.3		19	0	0.7		20.9	-0.1	2
3550	18.5	0	0.3		19	0	0.7		20.8	0.1	2.1
3555	18.5	0	0.3		19	0	0.7		20.9	0	2.1
3560	18.5	-0.1	0.2		19	0	0.7		20.9	0	2.1
3565	18.4	0	0.2		19	0	0.7		20.9	0	2.1
3570	18.4	0.1	0.3		19	0	0.7		20.9	0	2.1
3575	18.5	0	0.3		19	0	0.7		20.9	0	2.1
3580	18.5	0	0.3		19	0	0.7		20.9	0	2.1
3585	18.5	0	0.3		19	0	0.7		20.9	0	2.1
3590	18.5	0	0.3		19	0	0.7		20.9	-0.1	2
3595	18.5	0	0.3		19	0	0.7		20.8	-0.1	1.9
3600	18.5	-18.5	-18.2		19	-19	-18.3		20.7	-20.7	-18.8

## Sheet: Figure 2b
5	1 - 0.1 MPa	Delta			1 - 0.2 MPa	Delta			1 - 0.4 MPa	Delta
		0	0			0	0			0	0
0	18.8	0.1	0.1		18.9	0	0		19.3	0	0
5	18.9	0	0.1		18.9	0	0		19.3	0	0
10	18.9	0	0.1		18.9	0	0		19.3	0.1	0.1
15	18.9	0	0.1		18.9	0	0		19.4	0	0.1
20	18.9	0	0.1		18.9	0	0		19.4	0	0.1
25	18.9	0	0.1		18.9	0	0		19.4	0	0.1
30	18.9	0	0.1		18.9	0	0		19.4	0	0.1
35	18.9	-0.1	0		18.9	0	0		19.4	0	0.1
40	18.8	0.1	0.1		18.9	0	0		19.4	0	0.1
45	18.9	0	0.1		18.9	0	0		19.4	0.1	0.2
50	18.9	0	0.1		18.9	0.1	0.1		19.5	0	0.2
55	18.9	0	0.1		19	0	0.1		19.5	0	0.2
60	18.9	0	0.1		19	0	0.1		19.5	0	0.2
65	18.9	0	0.1		19	0	0.1		19.5	0	0.2
70	18.9	0	0.1		19	0	0.1		19.5	0	0.2
75	18.9	0	0.1		19	0	0.1		19.5	0	0.2
80	18.9	0	0.1		19	0	0.1		19.5	0	0.2
85	18.9	0	0.1		19	0	0.1		19.5	0.1	0.3
90	18.9	0	0.1		19	0	0.1		19.6	0	0.3
95	18.9	0	0.1		19	0	0.1		19.6	0	0.3
100	18.9	0	0.1		19	0	0.1		19.6	0	0.3
105	18.9	0	0.1		19	0	0.1		19.6	0	0.3
110	18.9	0	0.1		19	0	0.1		19.6	0	0.3
115	18.9	0	0.1		19	0	0.1		19.6	0	0.3
120	18.9	0	0.1		19	0	0.1		19.6	0	0.3
125	18.9	0	0.1		19	0	0.1		19.6	0	0.3
130	18.9	0	0.1		19	0	0.1		19.6	0	0.3
135	18.9	0	0.1		19	0.1	0.2		19.6	0	0.3
140	18.9	0	0.1		19.1	0	0.2		19.6	0	0.3
145	18.9	0	0.1		19.1	0	0.2		19.6	0	0.3
150	18.9	0	0.1		19.1	-0.1	0.1		19.6	0	0.3
155	18.9	0	0.1		19	0	0.1		19.6	0	0.3
160	18.9	0	0.1		19	0	0.1		19.6	0	0.3
165	18.9	0	0.1		19	0	0.1		19.6	0	0.3
170	18.9	0	0.1		19	0	0.1		19.6	0	0.3
175	18.9	0	0.1		19	0	0.1		19.6	0	0.3
180	18.9	0	0.1		19	0	0.1		19.6	0	0.3
185	18.9	0	0.1		19	0	0.1		19.6	0	0.3
190	18.9	0	0.1		19	0	0.1		19.6	0.1	0.4
195	18.9	0	0.1		19	0	0.1		19.7	0	0.4
200	18.9	0	0.1		19	0	0.1		19.7	0	0.4
205	18.9	0	0.1		19	0	0.1		19.7	0	0.4
210	18.9	0	0.1		19	0	0.1		19.7	0	0.4
215	18.9	0	0.1		19	0	0.1		19.7	0	0.4
220	18.9	0	0.1		19	0.1	0.2		19.7	0	0.4
225	18.9	0	0.1		19.1	0	0.2		19.7	0	0.4
230	18.9	0	0.1		19.1	0	0.2		19.7	0	0.4
235	18.9	0	0.1		19.1	0	0.2		19.7	0	0.4
240	18.9	0	0.1		19.1	0	0.2		19.7	0	0.4
245	18.9	0	0.1		19.1	0	0.2		19.7	0.1	0.5
250	18.9	0	0.1		19.1	0	0.2		19.8	-0.1	0.4
255	18.9	0	0.1		19.1	0	0.2		19.7	0.1	0.5
260	18.9	0	0.1		19.1	0	0.2		19.8	-0.1	0.4
265	18.9	0	0.1		19.1	0	0.2		19.7	0.1	0.5
270	18.9	0	0.1		19.1	0	0.2		19.8	0	0.5
275	18.9	0	0.1		19.1	0	0.2		19.8	0	0.5
280	18.9	0	0.1		19.1	0	0.2		19.8	0	0.5
285	18.9	0	0.1		19.1	0	0.2		19.8	0	0.5
290	18.9	0	0.1		19.1	0	0.2		19.8	0	0.5
295	18.9	0	0.1		19.1	0	0.2		19.8	0	0.5
300	18.9	0	0.1		19.1	0	0.2		19.8	0	0.5
305	18.9	0	0.1		19.1	0	0.2		19.8	0	0.5
310	18.9	0	0.1		19.1	0	0.2		19.8	0	0.5
315	18.9	0	0.1		19.1	0	0.2		19.8	0	0.5
320	18.9	0	0.1		19.1	0	0.2		19.8	0	0.5
325	18.9	0	0.1		19.1	0	0.2		19.8	0	0.5
330	18.9	0	0.1		19.1	0	0.2		19.8	0	0.5
335	18.9	0	0.1		19.1	0	0.2		19.8	0	0.5
340	18.9	0	0.1		19.1	0	0.2		19.8	0	0.5
345	18.9	0	0.1		19.1	0	0.2		19.8	0	0.5
350	18.9	0	0.1		19.1	0	0.2		19.8	0	0.5
355	18.9	0	0.1		19.1	-0.1	0.1		19.8	-0.1	0.4
360	18.9	0	0.1		19	0.1	0.2		19.7	0.1	0.5
365	18.9	0	0.1		19.1	0	0.2		19.8	0	0.5
370	18.9	0	0.1		19.1	-0.1	0.1		19.8	0	0.5
375	18.9	0	0.1		19	0.1	0.2		19.8	0	0.5
380	18.9	0	0.1		19.1	0	0.2		19.8	0	0.5
385	18.9	0	0.1		19.1	0	0.2		19.8	-0.1	0.4
390	18.9	0	0.1		19.1	0	0.2		19.7	0.1	0.5
395	18.9	0	0.1		19.1	0	0.2		19.8	0	0.5
400	18.9	0	0.1		19.1	0	0.2		19.8	0	0.5
405	18.9	0	0.1		19.1	0	0.2		19.8	0	0.5
410	18.9	0	0.1		19.1	0	0.2		19.8	0	0.5
415	18.9	0	0.1		19.1	0	0.2		19.8	0	0.5
420	18.9	0	0.1		19.1	0	0.2		19.8	0	0.5
425	18.9	0	0.1		19.1	0	0.2		19.8	0	0.5
430	18.9	0	0.1		19.1	0	0.2		19.8	0	0.5
435	18.9	0	0.1		19.1	0	0.2		19.8	0	0.5
440	18.9	0	0.1		19.1	0	0.2		19.8	0	0.5
445	18.9	0	0.1		19.1	0	0.2		19.8	0	0.5
450	18.9	0	0.1		19.1	0	0.2		19.8	0	0.5
455	18.9	0	0.1		19.1	0	0.2		19.8	0	0.5
460	18.9	0	0.1		19.1	0	0.2		19.8	0	0.5
465	18.9	0	0.1		19.1	0	0.2		19.8	0	0.5
470	18.9	0	0.1		19.1	0	0.2		19.8	0	0.5
475	18.9	0	0.1		19.1	0	0.2		19.8	0	0.5
480	18.9	0	0.1		19.1	0	0.2		19.8	0	0.5
485	18.9	0	0.1		19.1	0	0.2		19.8	0	0.5
490	18.9	0	0.1		19.1	0	0.2		19.8	0	0.5
495	18.9	0	0.1		19.1	0	0.2		19.8	0	0.5
500	18.9	0	0.1		19.1	0	0.2		19.8	0	0.5
505	18.9	0	0.1		19.1	0	0.2		19.8	0	0.5
510	18.9	0	0.1		19.1	0	0.2		19.8	0	0.5
515	18.9	0	0.1		19.1	0	0.2		19.8	0	0.5
520	18.9	0	0.1		19.1	0	0.2		19.8	0	0.5
525	18.9	0	0.1		19.1	0	0.2		19.8	0	0.5
530	18.9	0	0.1		19.1	0	0.2		19.8	0	0.5
535	18.9	0	0.1		19.1	0	0.2		19.8	0	0.5
540	18.9	0	0.1		19.1	0	0.2		19.8	0	0.5
545	18.9	0	0.1		19.1	0	0.2		19.8	0.1	0.6
550	18.9	0	0.1		19.1	0	0.2		19.9	0	0.6
555	18.9	0	0.1		19.1	0	0.2		19.9	0	0.6
560	18.9	0	0.1		19.1	0	0.2		19.9	0	0.6
565	18.9	0	0.1		19.1	0	0.2		19.9	0	0.6
570	18.9	0	0.1		19.1	0	0.2		19.9	-0.1	0.5
575	18.9	0	0.1		19.1	0	0.2		19.8	0	0.5
580	18.9	0	0.1		19.1	0	0.2		19.8	0.1	0.6
585	18.9	0	0.1		19.1	0	0.2		19.9	0	0.6
590	18.9	0	0.1		19.1	0	0.2		19.9	0	0.6
595	18.9	0	0.1		19.1	0	0.2		19.9	0	0.6
600	18.9	0	0.1		19.1	0	0.2		19.9	0	0.6
605	18.9	0	0.1		19.1	0	0.2		19.9	0	0.6
610	18.9	0	0.1		19.1	0	0.2		19.9	0	0.6
615	18.9	0	0.1		19.1	0	0.2		19.9	0	0.6
620	18.9	0	0.1		19.1	0	0.2		19.9	0	0.6
625	18.9	0	0.1		19.1	0	0.2		19.9	0	0.6
630	18.9	0	0.1		19.1	0	0.2		19.9	0	0.6
635	18.9	0	0.1		19.1	0	0.2		19.9	0	0.6
640	18.9	0	0.1		19.1	0	0.2		19.9	0	0.6
645	18.9	0	0.1		19.1	0	0.2		19.9	0	0.6
650	18.9	0	0.1		19.1	0	0.2		19.9	0	0.6
655	18.9	0	0.1		19.1	0	0.2		19.9	0	0.6
660	18.9	0	0.1		19.1	0	0.2		19.9	0	0.6
665	18.9	0	0.1		19.1	0	0.2		19.9	0	0.6
670	18.9	0	0.1		19.1	0	0.2		19.9	0	0.6
675	18.9	0	0.1		19.1	0	0.2		19.9	0	0.6
680	18.9	0	0.1		19.1	0	0.2		19.9	0	0.6
685	18.9	0	0.1		19.1	0	0.2		19.9	0	0.6
690	18.9	0	0.1		19.1	0	0.2		19.9	0	0.6
695	18.9	0	0.1		19.1	0	0.2		19.9	0	0.6
700	18.9	0	0.1		19.1	0	0.2		19.9	0	0.6
705	18.9	0	0.1		19.1	0	0.2		19.9	0	0.6
710	18.9	0	0.1		19.1	0	0.2		19.9	0	0.6
715	18.9	0	0.1		19.1	0	0.2		19.9	0	0.6
720	18.9	0	0.1		19.1	0	0.2		19.9	0	0.6
725	18.9	0	0.1		19.1	0	0.2		19.9	0	0.6
730	18.9	0	0.1		19.1	0	0.2		19.9	0	0.6
735	18.9	0	0.1		19.1	0	0.2		19.9	0	0.6
740	18.9	0	0.1		19.1	0	0.2		19.9	0	0.6
745	18.9	0	0.1		19.1	0	0.2		19.9	0	0.6
750	18.9	0	0.1		19.1	0	0.2		19.9	0	0.6
755	18.9	0	0.1		19.1	0	0.2		19.9	0	0.6
760	18.9	0	0.1		19.1	0	0.2		19.9	0	0.6
765	18.9	0	0.1		19.1	0	0.2		19.9	0	0.6
770	18.9	0	0.1		19.1	0	0.2		19.9	0	0.6
775	18.9	0	0.1		19.1	0	0.2		19.9	0	0.6
780	18.9	0	0.1		19.1	0.1	0.3		19.9	0	0.6
785	18.9	0	0.1		19.2	0	0.3		19.9	0	0.6
790	18.9	0	0.1		19.2	0	0.3		19.9	0	0.6
795	18.9	0	0.1		19.2	0	0.3		19.9	0	0.6
800	18.9	0	0.1		19.2	0	0.3		19.9	0	0.6
805	18.9	0	0.1		19.2	0	0.3		19.9	0	0.6
810	18.9	0	0.1		19.2	0	0.3		19.9	0	0.6
815	18.9	0	0.1		19.2	0	0.3		19.9	0	0.6
820	18.9	0	0.1		19.2	0	0.3		19.9	0	0.6
825	18.9	0	0.1		19.2	0	0.3		19.9	0	0.6
830	18.9	0	0.1		19.2	0	0.3		19.9	0	0.6
835	18.9	0	0.1		19.2	0	0.3		19.9	0.1	0.7
840	18.9	0	0.1		19.2	0	0.3		20	-0.1	0.6
845	18.9	0	0.1		19.2	0	0.3		19.9	0	0.6
850	18.9	0	0.1		19.2	0	0.3		19.9	0.1	0.7
855	18.9	0	0.1		19.2	0	0.3		20	-0.1	0.6
860	18.9	0	0.1		19.2	0	0.3		19.9	0.1	0.7
865	18.9	0	0.1		19.2	0	0.3		20	0	0.7
870	18.9	0	0.1		19.2	0	0.3		20	0	0.7
875	18.9	0	0.1		19.2	0	0.3		20	0	0.7
880	18.9	0	0.1		19.2	0	0.3		20	0	0.7
885	18.9	0	0.1		19.2	0	0.3		20	0	0.7
890	18.9	0	0.1		19.2	0	0.3		20	0	0.7
895	18.9	0	0.1		19.2	0	0.3		20	0	0.7
900	18.9	0	0.1		19.2	0	0.3		20	0	0.7
905	18.9	0	0.1		19.2	0	0.3		20	0	0.7
910	18.9	0	0.1		19.2	0	0.3		20	0	0.7
915	18.9	0	0.1		19.2	0	0.3		20	0	0.7
920	18.9	0	0.1		19.2	0	0.3		20	0	0.7
925	18.9	0	0.1		19.2	0	0.3		20	0	0.7
930	18.9	0	0.1		19.2	0	0.3		20	0	0.7
935	18.9	0	0.1		19.2	0	0.3		20	0	0.7
940	18.9	0	0.1		19.2	0	0.3		20	0	0.7
945	18.9	0	0.1		19.2	0	0.3		20	0	0.7
950	18.9	0	0.1		19.2	0	0.3		20	0	0.7
955	18.9	0	0.1		19.2	0	0.3		20	0	0.7
960	18.9	0	0.1		19.2	0	0.3		20	0	0.7
965	18.9	0	0.1		19.2	0	0.3		20	0	0.7
970	18.9	0	0.1		19.2	0	0.3		20	0	0.7
975	18.9	0	0.1		19.2	0	0.3		20	0	0.7
980	18.9	0	0.1		19.2	0	0.3		20	0	0.7
985	18.9	0	0.1		19.2	0	0.3		20	0	0.7
990	18.9	0	0.1		19.2	0	0.3		20	0	0.7
995	18.9	0	0.1		19.2	0	0.3		20	0	0.7
1000	18.9	0	0.1		19.2	0	0.3		20	0	0.7
1005	18.9	0	0.1		19.2	0	0.3		20	0	0.7
1010	18.9	0	0.1		19.2	0	0.3		20	0	0.7
1015	18.9	0	0.1		19.2	0	0.3		20	0	0.7
1020	18.9	0	0.1		19.2	0	0.3		20	0	0.7
1025	18.9	0	0.1		19.2	0	0.3		20	0	0.7
1030	18.9	0	0.1		19.2	0	0.3		20	0	0.7
1035	18.9	0	0.1		19.2	0	0.3		20	0	0.7
1040	18.9	0	0.1		19.2	0	0.3		20	0	0.7
1045	18.9	0	0.1		19.2	0	0.3		20	0	0.7
1050	18.9	0	0.1		19.2	0	0.3		20	0	0.7
1055	18.9	0	0.1		19.2	0	0.3		20	0	0.7
1060	18.9	0	0.1		19.2	0	0.3		20	0	0.7
1065	18.9	0	0.1		19.2	0	0.3		20	0	0.7
1070	18.9	0	0.1		19.2	0	0.3		20	0	0.7
1075	18.9	0	0.1		19.2	0	0.3		20	0	0.7
1080	18.9	0	0.1		19.2	0	0.3		20	0	0.7
1085	18.9	0	0.1		19.2	0	0.3		20	0	0.7
1090	18.9	0	0.1		19.2	0	0.3		20	0	0.7
1095	18.9	0	0.1		19.2	0	0.3		20	0	0.7
1100	18.9	0	0.1		19.2	0	0.3		20	0	0.7
1105	18.9	0	0.1		19.2	0	0.3		20	0	0.7
1110	18.9	0	0.1		19.2	0	0.3		20	0	0.7
1115	18.9	0	0.1		19.2	0	0.3		20	0	0.7
1120	18.9	0	0.1		19.2	0	0.3		20	0	0.7
1125	18.9	0	0.1		19.2	0	0.3		20	0	0.7
1130	18.9	0	0.1		19.2	0	0.3		20	0	0.7
1135	18.9	0	0.1		19.2	0	0.3		20	0	0.7
1140	18.9	0	0.1		19.2	0	0.3		20	0	0.7
1145	18.9	0	0.1		19.2	0	0.3		20	0	0.7
1150	18.9	0	0.1		19.2	0	0.3		20	0	0.7
1155	18.9	0	0.1		19.2	0	0.3		20	0	0.7
1160	18.9	0	0.1		19.2	0	0.3		20	0	0.7
1165	18.9	0	0.1		19.2	0	0.3		20	0	0.7
1170	18.9	0	0.1		19.2	0	0.3		20	0	0.7
1175	18.9	0	0.1		19.2	0	0.3		20	0	0.7
1180	18.9	0	0.1		19.2	0	0.3		20	0	0.7
1185	18.9	0	0.1		19.2	0	0.3		20	0	0.7
1190	18.9	0	0.1		19.2	0	0.3		20	0	0.7
1195	18.9	0	0.1		19.2	0	0.3		20	0	0.7
1200	18.9	0	0.1		19.2	0	0.3		20	0	0.7
1205	18.9	0	0.1		19.2	0	0.3		20	0	0.7
1210	18.9	0	0.1		19.2	0	0.3		20	0	0.7
1215	18.9	0	0.1		19.2	0	0.3		20	0	0.7
1220	18.9	0	0.1		19.2	0	0.3		20	0	0.7
1225	18.9	0	0.1		19.2	0	0.3		20	0	0.7
1230	18.9	0	0.1		19.2	0	0.3		20	0	0.7
1235	18.9	0	0.1		19.2	0	0.3		20	0	0.7
1240	18.9	0	0.1		19.2	0	0.3		20	0	0.7
1245	18.9	0	0.1		19.2	0	0.3		20	0	0.7
1250	18.9	0	0.1		19.2	0	0.3		20	0	0.7
1255	18.9	0	0.1		19.2	0	0.3		20	0	0.7
1260	18.9	0	0.1		19.2	0	0.3		20	0	0.7
1265	18.9	0	0.1		19.2	0	0.3		20	0	0.7
1270	18.9	0	0.1		19.2	0	0.3		20	0	0.7
1275	18.9	0	0.1		19.2	0	0.3		20	0	0.7
1280	18.9	0	0.1		19.2	0	0.3		20	0	0.7
1285	18.9	0	0.1		19.2	0	0.3		20	0	0.7
1290	18.9	0	0.1		19.2	0	0.3		20	0	0.7
1295	18.9	0	0.1		19.2	0	0.3		20	0	0.7
1300	18.9	0	0.1		19.2	0	0.3		20	0	0.7
1305	18.9	0	0.1		19.2	0	0.3		20	0	0.7
1310	18.9	0	0.1		19.2	0	0.3		20	0	0.7
1315	18.9	0	0.1		19.2	-0.1	0.2		20	0	0.7
1320	18.9	0	0.1		19.1	0.1	0.3		20	0	0.7
1325	18.9	0	0.1		19.2	-0.1	0.2		20	0	0.7
1330	18.9	0	0.1		19.1	0.1	0.3		20	0	0.7
1335	18.9	0	0.1		19.2	-0.1	0.2		20	0	0.7
1340	18.9	0	0.1		19.1	0	0.2		20	0.1	0.8
1345	18.9	0	0.1		19.1	0	0.2		20.1	-0.1	0.7
1350	18.9	0	0.1		19.1	0.1	0.3		20	0	0.7
1355	18.9	0	0.1		19.2	0	0.3		20	0	0.7
1360	18.9	0	0.1		19.2	0	0.3		20	0	0.7
1365	18.9	0	0.1		19.2	0	0.3		20	0	0.7
1370	18.9	0	0.1		19.2	0	0.3		20	0.1	0.8
1375	18.9	0	0.1		19.2	0	0.3		20.1	-0.1	0.7
1380	18.9	0	0.1		19.2	0	0.3		20	0	0.7
1385	18.9	0	0.1		19.2	0	0.3		20	0	0.7
1390	18.9	0	0.1		19.2	0	0.3		20	0	0.7
1395	18.9	0	0.1		19.2	0	0.3		20	0	0.7
1400	18.9	0	0.1		19.2	0	0.3		20	0	0.7
1405	18.9	0	0.1		19.2	0	0.3		20	0	0.7
1410	18.9	0	0.1		19.2	0	0.3		20	0	0.7
1415	18.9	0	0.1		19.2	0	0.3		20	0	0.7
1420	18.9	0	0.1		19.2	0	0.3		20	0	0.7
1425	18.9	0.1	0.2		19.2	0	0.3		20	0	0.7
1430	19	-0.1	0.1		19.2	0	0.3		20	0	0.7
1435	18.9	0	0.1		19.2	0	0.3		20	0	0.7
1440	18.9	0.1	0.2		19.2	0	0.3		20	0	0.7
1445	19	-0.1	0.1		19.2	0	0.3		20	0	0.7
1450	18.9	0	0.1		19.2	0	0.3		20	0	0.7
1455	18.9	0	0.1		19.2	0	0.3		20	0	0.7
1460	18.9	0	0.1		19.2	0	0.3		20	0	0.7
1465	18.9	0.1	0.2		19.2	0	0.3		20	0	0.7
1470	19	0	0.2		19.2	0	0.3		20	0	0.7
1475	19	0	0.2		19.2	0	0.3		20	0	0.7
1480	19	0	0.2		19.2	0	0.3		20	0	0.7
1485	19	0	0.2		19.2	0	0.3		20	0	0.7
1490	19	0	0.2		19.2	0	0.3		20	0	0.7
1495	19	0	0.2		19.2	0	0.3		20	0	0.7
1500	19	0	0.2		19.2	0	0.3		20	0	0.7
1505	19	0	0.2		19.2	0	0.3		20	0.1	0.8
1510	19	0	0.2		19.2	0	0.3		20.1	0	0.8
1515	19	0	0.2		19.2	0	0.3		20.1	0	0.8
1520	19	0	0.2		19.2	0	0.3		20.1	0	0.8
1525	19	0	0.2		19.2	0	0.3		20.1	0	0.8
1530	19	0	0.2		19.2	0	0.3		20.1	0	0.8
1535	19	0	0.2		19.2	0	0.3		20.1	0	0.8
1540	19	0	0.2		19.2	0	0.3		20.1	0	0.8
1545	19	0	0.2		19.2	0	0.3		20.1	0	0.8
1550	19	0	0.2		19.2	0	0.3		20.1	0	0.8
1555	19	0	0.2		19.2	0	0.3		20.1	0	0.8
1560	19	0	0.2		19.2	0	0.3		20.1	0	0.8
1565	19	0	0.2		19.2	0	0.3		20.1	0	0.8
1570	19	0	0.2		19.2	0	0.3		20.1	0	0.8
1575	19	0	0.2		19.2	0	0.3		20.1	0	0.8
1580	19	0	0.2		19.2	0	0.3		20.1	0	0.8
1585	19	0	0.2		19.2	0	0.3		20.1	0	0.8
1590	19	0	0.2		19.2	0	0.3		20.1	0	0.8
1595	19	0	0.2		19.2	0	0.3		20.1	0	0.8
1600	19	0	0.2		19.2	0	0.3		20.1	0	0.8
1605	19	0	0.2		19.2	0	0.3		20.1	0	0.8
1610	19	0	0.2		19.2	0	0.3		20.1	0	0.8
1615	19	0	0.2		19.2	0	0.3		20.1	0	0.8
1620	19	0	0.2		19.2	0	0.3		20.1	0	0.8
1625	19	0	0.2		19.2	0	0.3		20.1	0	0.8
1630	19	0	0.2		19.2	0	0.3		20.1	0	0.8
1635	19	0	0.2		19.2	0	0.3		20.1	0	0.8
1640	19	0	0.2		19.2	0	0.3		20.1	0	0.8
1645	19	0	0.2		19.2	0	0.3		20.1	0	0.8
1650	19	0	0.2		19.2	0	0.3		20.1	0	0.8
1655	19	0	0.2		19.2	0	0.3		20.1	0	0.8
1660	19	0	0.2		19.2	0	0.3		20.1	0	0.8
1665	19	0	0.2		19.2	0	0.3		20.1	0	0.8
1670	19	0	0.2		19.2	0	0.3		20.1	0	0.8
1675	19	0	0.2		19.2	0	0.3		20.1	0	0.8
1680	19	0	0.2		19.2	0	0.3		20.1	0	0.8
1685	19	0	0.2		19.2	0	0.3		20.1	0	0.8
1690	19	0	0.2		19.2	0	0.3		20.1	0	0.8
1695	19	0	0.2		19.2	0	0.3		20.1	0	0.8
1700	19	0	0.2		19.2	0	0.3		20.1	0	0.8
1705	19	0	0.2		19.2	0	0.3		20.1	0	0.8
1710	19	0	0.2		19.2	0	0.3		20.1	0	0.8
1715	19	0	0.2		19.2	0	0.3		20.1	0	0.8
1720	19	0	0.2		19.2	0	0.3		20.1	0	0.8
1725	19	0	0.2		19.2	0	0.3		20.1	0.1	0.9
1730	19	0	0.2		19.2	0	0.3		20.2	-0.1	0.8
1735	19	0	0.2		19.2	0	0.3		20.1	0	0.8
1740	19	0	0.2		19.2	0	0.3		20.1	0.1	0.9
1745	19	0	0.2		19.2	0	0.3		20.2	0	0.9
1750	19	0	0.2		19.2	0	0.3		20.2	-0.1	0.8
1755	19	0	0.2		19.2	0	0.3		20.1	0	0.8
1760	19	0	0.2		19.2	0	0.3		20.1	0.1	0.9
1765	19	0	0.2		19.2	0	0.3		20.2	0	0.9
1770	19	0	0.2		19.2	0	0.3		20.2	0	0.9
1775	19	0	0.2		19.2	0	0.3		20.2	0	0.9
1780	19	0	0.2		19.2	0	0.3		20.2	0	0.9
1785	19	0	0.2		19.2	0	0.3		20.2	-0.1	0.8
1790	19	0	0.2		19.2	0	0.3		20.1	0	0.8
1795	19	0	0.2		19.2	0	0.3		20.1	0	0.8
1800	19	0	0.2		19.2	0	0.3		20.1	0	0.8
1805	19	0	0.2		19.2	0	0.3		20.1	0	0.8
1810	19	0	0.2		19.2	0	0.3		20.1	0	0.8
1815	19	0	0.2		19.2	0	0.3		20.1	0	0.8
1820	19	0	0.2		19.2	0	0.3		20.1	0	0.8
1825	19	0	0.2		19.2	0	0.3		20.1	0	0.8
1830	19	0	0.2		19.2	0	0.3		20.1	0	0.8
1835	19	0	0.2		19.2	0	0.3		20.1	0	0.8
1840	19	0	0.2		19.2	0	0.3		20.1	0	0.8
1845	19	0	0.2		19.2	0	0.3		20.1	0	0.8
1850	19	0	0.2		19.2	0	0.3		20.1	0.1	0.9
1855	19	0	0.2		19.2	0	0.3		20.2	-0.1	0.8
1860	19	0	0.2		19.2	0	0.3		20.1	0.1	0.9
1865	19	0	0.2		19.2	0	0.3		20.2	0	0.9
1870	19	0	0.2		19.2	0	0.3		20.2	0	0.9
1875	19	0	0.2		19.2	0	0.3		20.2	0	0.9
1880	19	0	0.2		19.2	0	0.3		20.2	0	0.9
1885	19	0	0.2		19.2	0	0.3		20.2	0	0.9
1890	19	0	0.2		19.2	0	0.3		20.2	0	0.9
1895	19	0	0.2		19.2	0	0.3		20.2	0	0.9
1900	19	0	0.2		19.2	0	0.3		20.2	0	0.9
1905	19	0	0.2		19.2	0	0.3		20.2	0	0.9
1910	19	0	0.2		19.2	0	0.3		20.2	0	0.9
1915	19	0	0.2		19.2	0	0.3		20.2	0	0.9
1920	19	0	0.2		19.2	0	0.3		20.2	0	0.9
1925	19	0	0.2		19.2	0	0.3		20.2	0	0.9
1930	19	0	0.2		19.2	0	0.3		20.2	0	0.9
1935	19	0	0.2		19.2	0	0.3		20.2	0	0.9
1940	19	0	0.2		19.2	0	0.3		20.2	0	0.9
1945	19	0	0.2		19.2	0	0.3		20.2	0	0.9
1950	19	0	0.2		19.2	0	0.3		20.2	0	0.9
1955	19	0	0.2		19.2	0	0.3		20.2	0	0.9
1960	19	0	0.2		19.2	0	0.3		20.2	-0.1	0.8
1965	19	0	0.2		19.2	0	0.3		20.1	0	0.8
1970	19	0	0.2		19.2	0	0.3		20.1	0	0.8
1975	19	0	0.2		19.2	0	0.3		20.1	0	0.8
1980	19	0	0.2		19.2	0	0.3		20.1	0	0.8
1985	19	0	0.2		19.2	0	0.3		20.1	0	0.8
1990	19	0	0.2		19.2	0	0.3		20.1	0	0.8
1995	19	0	0.2		19.2	0	0.3		20.1	0	0.8
2000	19	0	0.2		19.2	0	0.3		20.1	0	0.8
2005	19	0	0.2		19.2	0	0.3		20.1	0	0.8
2010	19	0	0.2		19.2	0	0.3		20.1	0.1	0.9
2015	19	0	0.2		19.2	0	0.3		20.2	0	0.9
2020	19	0	0.2		19.2	0	0.3		20.2	0	0.9
2025	19	0	0.2		19.2	0	0.3		20.2	0	0.9
2030	19	0	0.2		19.2	0	0.3		20.2	0	0.9
2035	19	0	0.2		19.2	0	0.3		20.2	0	0.9
2040	19	0	0.2		19.2	0	0.3		20.2	0	0.9
2045	19	0	0.2		19.2	0	0.3		20.2	0	0.9
2050	19	0	0.2		19.2	0	0.3		20.2	0	0.9
2055	19	0	0.2		19.2	0	0.3		20.2	0	0.9
2060	19	0	0.2		19.2	0	0.3		20.2	0	0.9
2065	19	0	0.2		19.2	0.1	0.4		20.2	0	0.9
2070	19	0	0.2		19.3	0	0.4		20.2	0	0.9
2075	19	0	0.2		19.3	-0.1	0.3		20.2	0	0.9
2080	19	0	0.2		19.2	0.1	0.4		20.2	0	0.9
2085	19	0	0.2		19.3	-0.1	0.3		20.2	0	0.9
2090	19	0	0.2		19.2	0	0.3		20.2	-0.1	0.8
2095	19	0	0.2		19.2	0	0.3		20.1	0.1	0.9
2100	19	0	0.2		19.2	0.1	0.4		20.2	0	0.9
2105	19	0	0.2		19.3	0	0.4		20.2	0	0.9
2110	19	0	0.2		19.3	0	0.4		20.2	0	0.9
2115	19	0	0.2		19.3	-0.1	0.3		20.2	0	0.9
2120	19	0	0.2		19.2	0	0.3		20.2	0	0.9
2125	19	0	0.2		19.2	0.1	0.4		20.2	0	0.9
2130	19	0	0.2		19.3	-0.1	0.3		20.2	0	0.9
2135	19	0	0.2		19.2	0	0.3		20.2	0	0.9
2140	19	0	0.2		19.2	0	0.3		20.2	0	0.9
2145	19	0	0.2		19.2	0	0.3		20.2	0	0.9
2150	19	0	0.2		19.2	0	0.3		20.2	0	0.9
2155	19	0	0.2		19.2	0	0.3		20.2	0	0.9
2160	19	0	0.2		19.2	0	0.3		20.2	0	0.9
2165	19	0	0.2		19.2	0	0.3		20.2	0	0.9
2170	19	0	0.2		19.2	0	0.3		20.2	0	0.9
2175	19	0	0.2		19.2	0	0.3		20.2	-0.1	0.8
2180	19	0	0.2		19.2	0	0.3		20.1	0.1	0.9
2185	19	0	0.2		19.2	0	0.3		20.2	0	0.9
2190	19	0	0.2		19.2	0	0.3		20.2	0	0.9
2195	19	0	0.2		19.2	0	0.3		20.2	0	0.9
2200	19	0	0.2		19.2	0	0.3		20.2	0	0.9
2205	19	0	0.2		19.2	0	0.3		20.2	-0.1	0.8
2210	19	0	0.2		19.2	0	0.3		20.1	0.1	0.9
2215	19	0	0.2		19.2	0	0.3		20.2	0	0.9
2220	19	0	0.2		19.2	0	0.3		20.2	-0.1	0.8
2225	19	0	0.2		19.2	0	0.3		20.1	0.1	0.9
2230	19	0	0.2		19.2	0	0.3		20.2	0	0.9
2235	19	0	0.2		19.2	0	0.3		20.2	0	0.9
2240	19	0	0.2		19.2	0	0.3		20.2	0	0.9
2245	19	0	0.2		19.2	0	0.3		20.2	0	0.9
2250	19	0	0.2		19.2	0	0.3		20.2	0	0.9
2255	19	0	0.2		19.2	0	0.3		20.2	0	0.9
2260	19	0	0.2		19.2	0	0.3		20.2	-0.1	0.8
2265	19	0	0.2		19.2	0	0.3		20.1	0.1	0.9
2270	19	0	0.2		19.2	0	0.3		20.2	0	0.9
2275	19	0	0.2		19.2	0	0.3		20.2	0	0.9
2280	19	0	0.2		19.2	0	0.3		20.2	0	0.9
2285	19	0	0.2		19.2	0	0.3		20.2	0	0.9
2290	19	0	0.2		19.2	0	0.3		20.2	0	0.9
2295	19	0	0.2		19.2	0	0.3		20.2	0	0.9
2300	19	0	0.2		19.2	0	0.3		20.2	0	0.9
2305	19	0	0.2		19.2	0	0.3		20.2	0	0.9
2310	19	0	0.2		19.2	0	0.3		20.2	0	0.9
2315	19	0	0.2		19.2	0	0.3		20.2	0	0.9
2320	19	0	0.2		19.2	0.1	0.4		20.2	0	0.9
2325	19	0	0.2		19.3	-0.1	0.3		20.2	0	0.9
2330	19	0	0.2		19.2	0.1	0.4		20.2	0	0.9
2335	19	0	0.2		19.3	-0.1	0.3		20.2	0	0.9
2340	19	0	0.2		19.2	0.1	0.4		20.2	0	0.9
2345	19	0.1	0.3		19.3	0	0.4		20.2	0	0.9
2350	19.1	-0.1	0.2		19.3	-0.1	0.3		20.2	0	0.9
2355	19	0	0.2		19.2	0	0.3		20.2	0	0.9
2360	19	0	0.2		19.2	0.1	0.4		20.2	0	0.9
2365	19	0	0.2		19.3	0	0.4		20.2	0	0.9
2370	19	0	0.2		19.3	0	0.4		20.2	0	0.9
2375	19	0	0.2		19.3	0	0.4		20.2	0	0.9
2380	19	0	0.2		19.3	-0.1	0.3		20.2	0	0.9
2385	19	0	0.2		19.2	0	0.3		20.2	0	0.9
2390	19	0	0.2		19.2	0	0.3		20.2	0	0.9
2395	19	0.1	0.3		19.2	0.1	0.4		20.2	0	0.9
2400	19.1	-0.1	0.2		19.3	-0.1	0.3		20.2	0	0.9
2405	19	0	0.2		19.2	0.1	0.4		20.2	0	0.9
2410	19	0	0.2		19.3	-0.1	0.3		20.2	0	0.9
2415	19	0	0.2		19.2	0	0.3		20.2	0	0.9
2420	19	0	0.2		19.2	0	0.3		20.2	0	0.9
2425	19	0	0.2		19.2	0	0.3		20.2	0	0.9
2430	19	0	0.2		19.2	0	0.3		20.2	0	0.9
2435	19	0	0.2		19.2	0	0.3		20.2	0	0.9
2440	19	0.1	0.3		19.2	0	0.3		20.2	0	0.9
2445	19.1	0	0.3		19.2	0	0.3		20.2	0	0.9
2450	19.1	0	0.3		19.2	0	0.3		20.2	0	0.9
2455	19.1	0	0.3		19.2	0	0.3		20.2	0	0.9
2460	19.1	0	0.3		19.2	0	0.3		20.2	0	0.9
2465	19.1	0	0.3		19.2	0	0.3		20.2	0	0.9
2470	19.1	0	0.3		19.2	0	0.3		20.2	0	0.9
2475	19.1	0	0.3		19.2	0	0.3		20.2	0	0.9
2480	19.1	0	0.3		19.2	0	0.3		20.2	0	0.9
2485	19.1	0	0.3		19.2	0	0.3		20.2	0	0.9
2490	19.1	0	0.3		19.2	0	0.3		20.2	0	0.9
2495	19.1	0	0.3		19.2	0	0.3		20.2	0	0.9
2500	19.1	0	0.3		19.2	0	0.3		20.2	0	0.9
2505	19.1	0	0.3		19.2	0	0.3		20.2	0	0.9
2510	19.1	0	0.3		19.2	0	0.3		20.2	0	0.9
2515	19.1	0	0.3		19.2	0	0.3		20.2	0	0.9
2520	19.1	0	0.3		19.2	0.1	0.4		20.2	0	0.9
2525	19.1	0	0.3		19.3	-0.1	0.3		20.2	0	0.9
2530	19.1	0	0.3		19.2	0	0.3		20.2	0	0.9
2535	19.1	0	0.3		19.2	0	0.3		20.2	0	0.9
2540	19.1	0	0.3		19.2	0	0.3		20.2	0	0.9
2545	19.1	0	0.3		19.2	0.1	0.4		20.2	0	0.9
2550	19.1	0	0.3		19.3	-0.1	0.3		20.2	0	0.9
2555	19.1	0	0.3		19.2	0	0.3		20.2	0	0.9
2560	19.1	0	0.3		19.2	0	0.3		20.2	0	0.9
2565	19.1	0	0.3		19.2	0.1	0.4		20.2	0	0.9
2570	19.1	0	0.3		19.3	-0.1	0.3		20.2	0	0.9
2575	19.1	0	0.3		19.2	0.1	0.4		20.2	0	0.9
2580	19.1	0	0.3		19.3	-0.1	0.3		20.2	0	0.9
2585	19.1	0	0.3		19.2	0.1	0.4		20.2	0	0.9
2590	19.1	0	0.3		19.3	0	0.4		20.2	0	0.9
2595	19.1	0	0.3		19.3	-0.1	0.3		20.2	0	0.9
2600	19.1	0	0.3		19.2	0.1	0.4		20.2	0	0.9
2605	19.1	0	0.3		19.3	0	0.4		20.2	0	0.9
2610	19.1	0	0.3		19.3	0	0.4		20.2	0	0.9
2615	19.1	0	0.3		19.3	0	0.4		20.2	0	0.9
2620	19.1	0	0.3		19.3	0	0.4		20.2	0.1	1
2625	19.1	0	0.3		19.3	0	0.4		20.3	0	1
2630	19.1	0	0.3		19.3	0	0.4		20.3	-0.1	0.9
2635	19.1	0	0.3		19.3	0	0.4		20.2	0.1	1
2640	19.1	0	0.3		19.3	0	0.4		20.3	0	1
2645	19.1	0	0.3		19.3	0	0.4		20.3	0	1
2650	19.1	0	0.3		19.3	0	0.4		20.3	-0.1	0.9
2655	19.1	0	0.3		19.3	0	0.4		20.2	0	0.9
2660	19.1	0	0.3		19.3	0	0.4		20.2	0	0.9
2665	19.1	0	0.3		19.3	-0.1	0.3		20.2	0	0.9
2670	19.1	0	0.3		19.2	0	0.3		20.2	0	0.9
2675	19.1	0	0.3		19.2	0.1	0.4		20.2	0.1	1
2680	19.1	0	0.3		19.3	0	0.4		20.3	-0.1	0.9
2685	19.1	0	0.3		19.3	0	0.4		20.2	0.1	1
2690	19.1	0	0.3		19.3	0	0.4		20.3	-0.1	0.9
2695	19.1	0	0.3		19.3	-0.1	0.3		20.2	0	0.9
2700	19.1	0	0.3		19.2	0.1	0.4		20.2	0.1	1
2705	19.1	0	0.3		19.3	0	0.4		20.3	-0.1	0.9
2710	19.1	0	0.3		19.3	-0.1	0.3		20.2	0	0.9
2715	19.1	0	0.3		19.2	0	0.3		20.2	0.1	1
2720	19.1	0	0.3		19.2	0	0.3		20.3	0	1
2725	19.1	0	0.3		19.2	0	0.3		20.3	-0.1	0.9
2730	19.1	0	0.3		19.2	0	0.3		20.2	0	0.9
2735	19.1	0	0.3		19.2	0	0.3		20.2	0.1	1
2740	19.1	0	0.3		19.2	0	0.3		20.3	-0.1	0.9
2745	19.1	0	0.3		19.2	0	0.3		20.2	0	0.9
2750	19.1	0	0.3		19.2	0	0.3		20.2	0	0.9
2755	19.1	0	0.3		19.2	0	0.3		20.2	0	0.9
2760	19.1	0	0.3		19.2	0	0.3		20.2	0	0.9
2765	19.1	0	0.3		19.2	0	0.3		20.2	0	0.9
2770	19.1	0	0.3		19.2	0	0.3		20.2	0	0.9
2775	19.1	0	0.3		19.2	0.1	0.4		20.2	0	0.9
2780	19.1	0	0.3		19.3	0	0.4		20.2	0	0.9
2785	19.1	0	0.3		19.3	-0.1	0.3		20.2	0	0.9
2790	19.1	0	0.3		19.2	0.1	0.4		20.2	0	0.9
2795	19.1	0	0.3		19.3	-0.1	0.3		20.2	0	0.9
2800	19.1	0	0.3		19.2	0.1	0.4		20.2	0	0.9
2805	19.1	0	0.3		19.3	0	0.4		20.2	0	0.9
2810	19.1	0	0.3		19.3	0	0.4		20.2	0	0.9
2815	19.1	0	0.3		19.3	0	0.4		20.2	0	0.9
2820	19.1	0	0.3		19.3	0	0.4		20.2	0	0.9
2825	19.1	0	0.3		19.3	0	0.4		20.2	0	0.9
2830	19.1	0	0.3		19.3	0	0.4		20.2	0.1	1
2835	19.1	0	0.3		19.3	-0.1	0.3		20.3	0	1
2840	19.1	0	0.3		19.2	0.1	0.4		20.3	0	1
2845	19.1	0	0.3		19.3	0	0.4		20.3	0	1
2850	19.1	0	0.3		19.3	0	0.4		20.3	-0.1	0.9
2855	19.1	0	0.3		19.3	0	0.4		20.2	0	0.9
2860	19.1	0	0.3		19.3	0	0.4		20.2	0	0.9
2865	19.1	0	0.3		19.3	0	0.4		20.2	0	0.9
2870	19.1	0	0.3		19.3	0	0.4		20.2	0	0.9
2875	19.1	0	0.3		19.3	0	0.4		20.2	0	0.9
2880	19.1	0	0.3		19.3	0	0.4		20.2	0	0.9
2885	19.1	0	0.3		19.3	0	0.4		20.2	0	0.9
2890	19.1	0	0.3		19.3	0	0.4		20.2	0	0.9
2895	19.1	0	0.3		19.3	0	0.4		20.2	0	0.9
2900	19.1	0	0.3		19.3	0	0.4		20.2	0	0.9
2905	19.1	0	0.3		19.3	0	0.4		20.2	0	0.9
2910	19.1	0	0.3		19.3	0	0.4		20.2	0	0.9
2915	19.1	0	0.3		19.3	0	0.4		20.2	0	0.9
2920	19.1	0	0.3		19.3	0	0.4		20.2	0.1	1
2925	19.1	0	0.3		19.3	0	0.4		20.3	0	1
2930	19.1	0	0.3		19.3	0	0.4		20.3	0	1
2935	19.1	0	0.3		19.3	0	0.4		20.3	0	1
2940	19.1	0	0.3		19.3	0	0.4		20.3	0	1
2945	19.1	0	0.3		19.3	0	0.4		20.3	0	1
2950	19.1	0	0.3		19.3	0	0.4		20.3	0	1
2955	19.1	0	0.3		19.3	0	0.4		20.3	0	1
2960	19.1	0	0.3		19.3	0	0.4		20.3	0	1
2965	19.1	0	0.3		19.3	0	0.4		20.3	0	1
2970	19.1	0	0.3		19.3	0	0.4		20.3	0	1
2975	19.1	0	0.3		19.3	0	0.4		20.3	0	1
2980	19.1	0	0.3		19.3	-0.1	0.3		20.3	0	1
2985	19.1	0	0.3		19.2	0.1	0.4		20.3	0	1
2990	19.1	0	0.3		19.3	0	0.4		20.3	-0.1	0.9
2995	19.1	0	0.3		19.3	0	0.4		20.2	0.1	1
3000	19.1	0	0.3		19.3	0	0.4		20.3	0	1
3005	19.1	0	0.3		19.3	0	0.4		20.3	0	1
3010	19.1	0	0.3		19.3	0	0.4		20.3	0	1
3015	19.1	0	0.3		19.3	-0.1	0.3		20.3	-0.1	0.9
3020	19.1	0	0.3		19.2	0	0.3		20.2	0.1	1
3025	19.1	0	0.3		19.2	0.1	0.4		20.3	0	1
3030	19.1	0	0.3		19.3	0	0.4		20.3	-0.1	0.9
3035	19.1	0	0.3		19.3	0	0.4		20.2	0.1	1
3040	19.1	0	0.3		19.3	0	0.4		20.3	-0.1	0.9
3045	19.1	0	0.3		19.3	-0.1	0.3		20.2	0	0.9
3050	19.1	0	0.3		19.2	0	0.3		20.2	0	0.9
3055	19.1	0	0.3		19.2	0	0.3		20.2	0	0.9
3060	19.1	0	0.3		19.2	0	0.3		20.2	0.1	1
3065	19.1	0	0.3		19.2	0	0.3		20.3	0	1
3070	19.1	0	0.3		19.2	0	0.3		20.3	0	1
3075	19.1	0	0.3		19.2	0	0.3		20.3	0	1
3080	19.1	0	0.3		19.2	0	0.3		20.3	0	1
3085	19.1	0	0.3		19.2	0	0.3		20.3	0	1
3090	19.1	0	0.3		19.2	0	0.3		20.3	0	1
3095	19.1	0	0.3		19.2	0	0.3		20.3	0	1
3100	19.1	0	0.3		19.2	0	0.3		20.3	0	1
3105	19.1	0	0.3		19.2	0.1	0.4		20.3	0	1
3110	19.1	0	0.3		19.3	0	0.4		20.3	0	1
3115	19.1	0	0.3		19.3	0	0.4		20.3	0	1
3120	19.1	0	0.3		19.3	0	0.4		20.3	0	1
3125	19.1	0	0.3		19.3	0	0.4		20.3	0	1
3130	19.1	0	0.3		19.3	0	0.4		20.3	0	1
3135	19.1	0	0.3		19.3	0	0.4		20.3	0	1
3140	19.1	0	0.3		19.3	0	0.4		20.3	-0.1	0.9
3145	19.1	0	0.3		19.3	0	0.4		20.2	0.1	1
3150	19.1	0	0.3		19.3	0	0.4		20.3	0	1
3155	19.1	0	0.3		19.3	-0.1	0.3		20.3	0	1
3160	19.1	0	0.3		19.2	0.1	0.4		20.3	-0.1	0.9
3165	19.1	0	0.3		19.3	-0.1	0.3		20.2	0	0.9
3170	19.1	0	0.3		19.2	0.1	0.4		20.2	0	0.9
3175	19.1	0	0.3		19.3	-0.1	0.3		20.2	0	0.9
3180	19.1	0	0.3		19.2	0	0.3		20.2	0	0.9
3185	19.1	0	0.3		19.2	0	0.3		20.2	0	0.9
3190	19.1	0	0.3		19.2	0	0.3		20.2	0	0.9
3195	19.1	0	0.3		19.2	0	0.3		20.2	0	0.9
3200	19.1	0	0.3		19.2	0	0.3		20.2	0	0.9
3205	19.1	0	0.3		19.2	0	0.3		20.2	0	0.9
3210	19.1	0	0.3		19.2	0	0.3		20.2	0	0.9
3215	19.1	0	0.3		19.2	0	0.3		20.2	0	0.9
3220	19.1	0	0.3		19.2	0	0.3		20.2	0	0.9
3225	19.1	0	0.3		19.2	0	0.3		20.2	0	0.9
3230	19.1	0	0.3		19.2	0	0.3		20.2	0	0.9
3235	19.1	0	0.3		19.2	0	0.3		20.2	0	0.9
3240	19.1	0	0.3		19.2	0	0.3		20.2	0	0.9
3245	19.1	0	0.3		19.2	0	0.3		20.2	0	0.9
3250	19.1	0	0.3		19.2	0	0.3		20.2	0	0.9
3255	19.1	0	0.3		19.2	0.1	0.4		20.2	0	0.9
3260	19.1	0	0.3		19.3	-0.1	0.3		20.2	0	0.9
3265	19.1	0	0.3		19.2	0.1	0.4		20.2	0	0.9
3270	19.1	0	0.3		19.3	-0.1	0.3		20.2	0	0.9
3275	19.1	0	0.3		19.2	0	0.3		20.2	0	0.9
3280	19.1	0	0.3		19.2	0	0.3		20.2	0	0.9
3285	19.1	0	0.3		19.2	0	0.3		20.2	0	0.9
3290	19.1	0	0.3		19.2	0	0.3		20.2	0	0.9
3295	19.1	0	0.3		19.2	0	0.3		20.2	0	0.9
3300	19.1	0	0.3		19.2	0	0.3		20.2	0	0.9
3305	19.1	0	0.3		19.2	0	0.3		20.2	0	0.9
3310	19.1	0	0.3		19.2	0	0.3		20.2	0	0.9
3315	19.1	0	0.3		19.2	0	0.3		20.2	0	0.9
3320	19.1	0	0.3		19.2	0	0.3		20.2	0	0.9
3325	19.1	0	0.3		19.2	0	0.3		20.2	0	0.9
3330	19.1	0	0.3		19.2	0	0.3		20.2	0	0.9
3335	19.1	0	0.3		19.2	0	0.3		20.2	0	0.9
3340	19.1	0	0.3		19.2	0	0.3		20.2	0	0.9
3345	19.1	0	0.3		19.2	0	0.3		20.2	0	0.9
3350	19.1	0	0.3		19.2	0	0.3		20.2	0	0.9
3355	19.1	0	0.3		19.2	0	0.3		20.2	0.1	1
3360	19.1	0	0.3		19.2	0.1	0.4		20.3	-0.1	0.9
3365	19.1	0	0.3		19.3	0	0.4		20.2	0	0.9
3370	19.1	0	0.3		19.3	0	0.4		20.2	0	0.9
3375	19.1	0	0.3		19.3	0	0.4		20.2	0	0.9
3380	19.1	0	0.3		19.3	0	0.4		20.2	0	0.9
3385	19.1	0	0.3		19.3	0	0.4		20.2	0	0.9
3390	19.1	0	0.3		19.3	0	0.4		20.2	0	0.9
3395	19.1	0	0.3		19.3	0	0.4		20.2	0	0.9
3400	19.1	0	0.3		19.3	0	0.4		20.2	0	0.9
3405	19.1	0	0.3		19.3	0	0.4		20.2	0	0.9
3410	19.1	0	0.3		19.3	0	0.4		20.2	0	0.9
3415	19.1	0	0.3		19.3	0	0.4		20.2	0	0.9
3420	19.1	0	0.3		19.3	0	0.4		20.2	0	0.9
3425	19.1	0	0.3		19.3	0	0.4		20.2	0.1	1
3430	19.1	0	0.3		19.3	-0.1	0.3		20.3	-0.1	0.9
3435	19.1	0	0.3		19.2	0	0.3		20.2	0	0.9
3440	19.1	0	0.3		19.2	0	0.3		20.2	0	0.9
3445	19.1	0	0.3		19.2	0	0.3		20.2	0	0.9
3450	19.1	0	0.3		19.2	0	0.3		20.2	0	0.9
3455	19.1	0	0.3		19.2	0	0.3		20.2	0	0.9
3460	19.1	0	0.3		19.2	0	0.3		20.2	0	0.9
3465	19.1	0	0.3		19.2	0	0.3		20.2	0	0.9
3470	19.1	0	0.3		19.2	0	0.3		20.2	0	0.9
3475	19.1	0	0.3		19.2	0	0.3		20.2	0	0.9
3480	19.1	0	0.3		19.2	0	0.3		20.2	0	0.9
3485	19.1	0	0.3		19.2	0	0.3		20.2	0	0.9
3490	19.1	0	0.3		19.2	0	0.3		20.2	0	0.9
3495	19.1	0	0.3		19.2	0	0.3		20.2	0	0.9
3500	19.1	0.1	0.4		19.2	0	0.3		20.2	0	0.9
3505	19.2	-0.1	0.3		19.2	0	0.3		20.2	0	0.9
3510	19.1	0	0.3		19.2	0	0.3		20.2	0	0.9
3515	19.1	0	0.3		19.2	0	0.3		20.2	0	0.9
3520	19.1	0	0.3		19.2	0.1	0.4		20.2	0.1	1
3525	19.1	0	0.3		19.3	-0.1	0.3		20.3	-0.1	0.9
3530	19.1	0	0.3		19.2	0.1	0.4		20.2	0	0.9
3535	19.1	0	0.3		19.3	0	0.4		20.2	0	0.9
3540	19.1	0.1	0.4		19.3	0	0.4		20.2	0	0.9
3545	19.2	-0.1	0.3		19.3	0	0.4		20.2	0	0.9
3550	19.1	0	0.3		19.3	0	0.4		20.2	0.1	1
3555	19.1	0	0.3		19.3	0	0.4		20.3	-0.1	0.9
3560	19.1	0	0.3		19.3	0	0.4		20.2	0	0.9
3565	19.1	0	0.3		19.3	0	0.4		20.2	0	0.9
3570	19.1	0	0.3		19.3	0	0.4		20.2	0	0.9
3575	19.1	0	0.3		19.3	0	0.4		20.2	0	0.9
3580	19.1	0	0.3		19.3	0	0.4		20.2	0	0.9
3585	19.1	0	0.3		19.3	0	0.4		20.2	0.2	1.1
3590	19.1	0	0.3		19.3	0	0.4		20.4	0	1.1
3595	19.1	0	0.3		19.3	0	0.4		20.4	0	1.1
3600	19.1	-19.1	-18.8		19.3	-19.3	-18.9		20.4	-20.4	-19.3

## Sheet: Figure 2c
5	2 - 0.1 MPa	Delta			2 - 0.2 MPa	Delta			2 - 0.4 MPa	Delta
		0	0			0	0			0	0
0	17.7	0	0		17.9	0	0		17.4	0	0
5	17.7	0	0		17.9	0	0		17.4	0	0
10	17.7	0	0		17.9	0	0		17.4	0.1	0.1
15	17.7	0	0		17.9	0	0		17.5	0	0.1
20	17.7	0	0		17.9	0	0		17.5	0	0.1
25	17.7	0	0		17.9	0	0		17.5	0	0.1
30	17.7	0	0		17.9	0	0		17.5	0	0.1
35	17.7	0	0		17.9	0	0		17.5	0	0.1
40	17.7	0	0		17.9	0	0		17.5	0	0.1
45	17.7	0	0		17.9	0	0		17.5	0	0.1
50	17.7	0	0		17.9	0	0		17.5	0	0.1
55	17.7	0	0		17.9	0	0		17.5	0	0.1
60	17.7	0	0		17.9	0	0		17.5	0	0.1
65	17.7	0	0		17.9	0	0		17.5	0.1	0.2
70	17.7	0	0		17.9	0	0		17.6	-0.1	0.1
75	17.7	0	0		17.9	0	0		17.5	0	0.1
80	17.7	0	0		17.9	0	0		17.5	0.1	0.2
85	17.7	0	0		17.9	0	0		17.6	0	0.2
90	17.7	0	0		17.9	0	0		17.6	-0.1	0.1
95	17.7	0	0		17.9	0	0		17.5	0.1	0.2
100	17.7	0	0		17.9	0	0		17.6	0	0.2
105	17.7	0	0		17.9	0	0		17.6	0	0.2
110	17.7	0	0		17.9	0	0		17.6	0	0.2
115	17.7	0	0		17.9	0	0		17.6	0	0.2
120	17.7	0	0		17.9	0	0		17.6	0	0.2
125	17.7	0	0		17.9	0	0		17.6	0	0.2
130	17.7	0	0		17.9	0	0		17.6	0	0.2
135	17.7	0	0		17.9	0	0		17.6	0	0.2
140	17.7	0	0		17.9	0	0		17.6	0	0.2
145	17.7	0	0		17.9	0	0		17.6	0	0.2
150	17.7	0	0		17.9	0	0		17.6	0	0.2
155	17.7	0	0		17.9	0	0		17.6	0	0.2
160	17.7	0	0		17.9	0	0		17.6	0	0.2
165	17.7	0	0		17.9	0	0		17.6	0	0.2
170	17.7	0	0		17.9	0	0		17.6	0	0.2
175	17.7	0	0		17.9	0	0		17.6	0	0.2
180	17.7	0	0		17.9	0	0		17.6	0	0.2
185	17.7	0	0		17.9	0	0		17.6	0	0.2
190	17.7	0	0		17.9	0	0		17.6	0	0.2
195	17.7	0	0		17.9	0	0		17.6	0	0.2
200	17.7	0	0		17.9	0	0		17.6	0	0.2
205	17.7	0	0		17.9	0	0		17.6	0	0.2
210	17.7	0	0		17.9	0	0		17.6	0	0.2
215	17.7	0	0		17.9	0	0		17.6	0	0.2
220	17.7	0	0		17.9	0	0		17.6	0	0.2
225	17.7	0	0		17.9	0	0		17.6	0	0.2
230	17.7	0	0		17.9	0	0		17.6	0	0.2
235	17.7	0	0		17.9	0	0		17.6	0	0.2
240	17.7	0	0		17.9	0	0		17.6	0.1	0.3
245	17.7	0	0		17.9	0	0		17.7	-0.1	0.2
250	17.7	0	0		17.9	0	0		17.6	0.1	0.3
255	17.7	0.1	0.1		17.9	0	0		17.7	0	0.3
260	17.8	-0.1	0		17.9	0	0		17.7	0	0.3
265	17.7	0	0		17.9	0	0		17.7	0	0.3
270	17.7	0	0		17.9	0	0		17.7	0	0.3
275	17.7	0	0		17.9	0	0		17.7	0	0.3
280	17.7	0.1	0.1		17.9	0	0		17.7	0	0.3
285	17.8	0	0.1		17.9	0	0		17.7	0	0.3
290	17.8	0	0.1		17.9	0	0		17.7	0	0.3
295	17.8	0	0.1		17.9	0	0		17.7	0	0.3
300	17.8	0	0.1		17.9	0	0		17.7	0	0.3
305	17.8	0	0.1		17.9	0	0		17.7	0	0.3
310	17.8	-0.1	0		17.9	0	0		17.7	0	0.3
315	17.7	0.1	0.1		17.9	0	0		17.7	0	0.3
320	17.8	0	0.1		17.9	0	0		17.7	0	0.3
325	17.8	-0.1	0		17.9	0	0		17.7	0	0.3
330	17.7	0.1	0.1		17.9	0	0		17.7	0	0.3
335	17.8	0	0.1		17.9	0	0		17.7	0	0.3
340	17.8	0	0.1		17.9	0	0		17.7	0	0.3
345	17.8	0	0.1		17.9	0	0		17.7	0	0.3
350	17.8	0	0.1		17.9	0	0		17.7	0	0.3
355	17.8	0	0.1		17.9	0	0		17.7	0	0.3
360	17.8	0	0.1		17.9	0	0		17.7	0	0.3
365	17.8	0	0.1		17.9	0	0		17.7	0	0.3
370	17.8	0	0.1		17.9	0	0		17.7	0	0.3
375	17.8	0	0.1		17.9	0	0		17.7	0	0.3
380	17.8	0	0.1		17.9	0	0		17.7	0	0.3
385	17.8	0	0.1		17.9	0	0		17.7	0	0.3
390	17.8	0	0.1		17.9	0	0		17.7	0	0.3
395	17.8	0	0.1		17.9	0	0		17.7	0	0.3
400	17.8	0	0.1		17.9	0	0		17.7	0	0.3
405	17.8	0	0.1		17.9	0	0		17.7	0	0.3
410	17.8	0	0.1		17.9	0	0		17.7	0	0.3
415	17.8	0	0.1		17.9	0	0		17.7	0	0.3
420	17.8	0	0.1		17.9	0	0		17.7	0	0.3
425	17.8	0	0.1		17.9	0	0		17.7	0	0.3
430	17.8	0	0.1		17.9	0	0		17.7	0	0.3
435	17.8	0	0.1		17.9	0	0		17.7	0	0.3
440	17.8	0	0.1		17.9	0	0		17.7	0	0.3
445	17.8	0	0.1		17.9	0	0		17.7	0	0.3
450	17.8	0	0.1		17.9	0	0		17.7	0	0.3
455	17.8	0	0.1		17.9	0	0		17.7	0	0.3
460	17.8	0	0.1		17.9	0	0		17.7	0	0.3
465	17.8	0	0.1		17.9	0	0		17.7	0	0.3
470	17.8	0	0.1		17.9	0	0		17.7	0	0.3
475	17.8	0	0.1		17.9	0	0		17.7	0	0.3
480	17.8	0	0.1		17.9	0	0		17.7	0	0.3
485	17.8	0	0.1		17.9	0	0		17.7	0	0.3
490	17.8	0	0.1		17.9	0	0		17.7	0	0.3
495	17.8	0	0.1		17.9	0	0		17.7	0	0.3
500	17.8	-0.1	0		17.9	0	0		17.7	0	0.3
505	17.7	0.1	0.1		17.9	0	0		17.7	0	0.3
510	17.8	-0.1	0		17.9	0	0		17.7	0	0.3
515	17.7	0.1	0.1		17.9	0	0		17.7	0	0.3
520	17.8	0	0.1		17.9	0	0		17.7	0	0.3
525	17.8	0	0.1		17.9	0	0		17.7	0.1	0.4
530	17.8	0	0.1		17.9	0.1	0.1		17.8	0	0.4
535	17.8	0	0.1		18	0	0.1		17.8	-0.1	0.3
540	17.8	0	0.1		18	0	0.1		17.7	0	0.3
545	17.8	0	0.1		18	0	0.1		17.7	0.1	0.4
550	17.8	0	0.1		18	0	0.1		17.8	-0.1	0.3
555	17.8	0	0.1		18	0	0.1		17.7	0.1	0.4
560	17.8	0	0.1		18	0	0.1		17.8	-0.1	0.3
565	17.8	0	0.1		18	0	0.1		17.7	0	0.3
570	17.8	0	0.1		18	0	0.1		17.7	0	0.3
575	17.8	0	0.1		18	0	0.1		17.7	0	0.3
580	17.8	0	0.1		18	0	0.1		17.7	0.1	0.4
585	17.8	0	0.1		18	0	0.1		17.8	0	0.4
590	17.8	0	0.1		18	0	0.1		17.8	-0.1	0.3
595	17.8	0	0.1		18	0	0.1		17.7	0	0.3
600	17.8	0	0.1		18	0	0.1		17.7	0.1	0.4
605	17.8	0	0.1		18	0	0.1		17.8	0	0.4
610	17.8	0	0.1		18	0	0.1		17.8	0	0.4
615	17.8	0	0.1		18	0	0.1		17.8	0	0.4
620	17.8	0	0.1		18	0	0.1		17.8	0	0.4
625	17.8	0	0.1		18	0	0.1		17.8	0	0.4
630	17.8	0	0.1		18	0	0.1		17.8	0	0.4
635	17.8	0	0.1		18	0	0.1		17.8	0	0.4
640	17.8	0	0.1		18	0	0.1		17.8	0	0.4
645	17.8	0	0.1		18	0	0.1		17.8	0	0.4
650	17.8	0	0.1		18	0	0.1		17.8	0	0.4
655	17.8	0	0.1		18	0	0.1		17.8	0	0.4
660	17.8	0	0.1		18	0	0.1		17.8	0	0.4
665	17.8	0	0.1		18	0	0.1		17.8	0	0.4
670	17.8	0	0.1		18	0	0.1		17.8	0	0.4
675	17.8	0	0.1		18	0	0.1		17.8	0	0.4
680	17.8	0	0.1		18	0	0.1		17.8	0	0.4
685	17.8	0	0.1		18	0	0.1		17.8	0	0.4
690	17.8	0	0.1		18	0	0.1		17.8	0	0.4
695	17.8	0	0.1		18	0	0.1		17.8	0	0.4
700	17.8	0	0.1		18	0	0.1		17.8	0	0.4
705	17.8	0	0.1		18	0	0.1		17.8	0	0.4
710	17.8	0	0.1		18	0	0.1		17.8	0	0.4
715	17.8	0	0.1		18	0	0.1		17.8	0	0.4
720	17.8	0	0.1		18	0	0.1		17.8	0	0.4
725	17.8	0	0.1		18	0	0.1		17.8	0	0.4
730	17.8	0	0.1		18	0	0.1		17.8	0	0.4
735	17.8	0	0.1		18	0	0.1		17.8	0	0.4
740	17.8	0	0.1		18	0	0.1		17.8	0	0.4
745	17.8	0	0.1		18	0	0.1		17.8	0	0.4
750	17.8	0	0.1		18	0	0.1		17.8	0	0.4
755	17.8	0	0.1		18	0	0.1		17.8	0	0.4
760	17.8	0	0.1		18	0	0.1		17.8	0	0.4
765	17.8	0	0.1		18	0	0.1		17.8	0	0.4
770	17.8	0	0.1		18	0	0.1		17.8	0	0.4
775	17.8	0	0.1		18	0	0.1		17.8	0	0.4
780	17.8	0	0.1		18	0	0.1		17.8	0	0.4
785	17.8	0	0.1		18	0	0.1		17.8	0	0.4
790	17.8	0	0.1		18	0	0.1		17.8	0	0.4
795	17.8	0	0.1		18	0	0.1		17.8	0	0.4
800	17.8	0	0.1		18	0	0.1		17.8	0	0.4
805	17.8	0	0.1		18	0	0.1		17.8	0	0.4
810	17.8	0	0.1		18	0	0.1		17.8	0	0.4
815	17.8	0	0.1		18	0	0.1		17.8	0	0.4
820	17.8	0	0.1		18	0	0.1		17.8	0	0.4
825	17.8	0	0.1		18	0	0.1		17.8	0	0.4
830	17.8	0	0.1		18	0	0.1		17.8	0	0.4
835	17.8	0	0.1		18	0	0.1		17.8	0	0.4
840	17.8	0	0.1		18	0	0.1		17.8	0	0.4
845	17.8	0	0.1		18	0	0.1		17.8	0	0.4
850	17.8	0	0.1		18	0	0.1		17.8	0	0.4
855	17.8	0	0.1		18	0	0.1		17.8	0	0.4
860	17.8	0	0.1		18	0	0.1		17.8	0	0.4
865	17.8	0	0.1		18	0	0.1		17.8	0	0.4
870	17.8	0	0.1		18	0	0.1		17.8	0	0.4
875	17.8	0	0.1		18	0	0.1		17.8	0	0.4
880	17.8	0	0.1		18	0	0.1		17.8	0	0.4
885	17.8	0	0.1		18	0	0.1		17.8	0	0.4
890	17.8	0	0.1		18	0	0.1		17.8	0	0.4
895	17.8	0	0.1		18	0	0.1		17.8	0	0.4
900	17.8	0	0.1		18	0	0.1		17.8	0	0.4
905	17.8	0	0.1		18	0	0.1		17.8	0	0.4
910	17.8	0	0.1		18	0	0.1		17.8	0	0.4
915	17.8	0	0.1		18	0	0.1		17.8	0	0.4
920	17.8	0	0.1		18	0	0.1		17.8	0	0.4
925	17.8	0	0.1		18	0	0.1		17.8	0	0.4
930	17.8	0	0.1		18	0	0.1		17.8	0	0.4
935	17.8	0	0.1		18	0	0.1		17.8	0	0.4
940	17.8	0	0.1		18	0	0.1		17.8	0	0.4
945	17.8	0	0.1		18	0	0.1		17.8	0	0.4
950	17.8	0	0.1		18	0	0.1		17.8	0	0.4
955	17.8	0	0.1		18	0	0.1		17.8	0	0.4
960	17.8	0	0.1		18	0	0.1		17.8	0	0.4
965	17.8	0	0.1		18	0	0.1		17.8	0	0.4
970	17.8	0	0.1		18	0	0.1		17.8	0	0.4
975	17.8	0	0.1		18	0	0.1		17.8	0	0.4
980	17.8	0	0.1		18	0	0.1		17.8	0	0.4
985	17.8	0	0.1		18	0	0.1		17.8	0	0.4
990	17.8	0	0.1		18	0	0.1		17.8	0	0.4
995	17.8	0	0.1		18	0	0.1		17.8	0	0.4
1000	17.8	0	0.1		18	0	0.1		17.8	0	0.4
1005	17.8	0	0.1		18	0	0.1		17.8	0	0.4
1010	17.8	0	0.1		18	0	0.1		17.8	0	0.4
1015	17.8	0	0.1		18	0	0.1		17.8	0	0.4
1020	17.8	0	0.1		18	0	0.1		17.8	0	0.4
1025	17.8	0	0.1		18	0	0.1		17.8	0	0.4
1030	17.8	0	0.1		18	0	0.1		17.8	0	0.4
1035	17.8	0	0.1		18	0	0.1		17.8	0.1	0.5
1040	17.8	0	0.1		18	0	0.1		17.9	-0.1	0.4
1045	17.8	0	0.1		18	0	0.1		17.8	0.1	0.5
1050	17.8	0	0.1		18	0	0.1		17.9	0	0.5
1055	17.8	0	0.1		18	0	0.1		17.9	0	0.5
1060	17.8	0	0.1		18	0	0.1		17.9	0	0.5
1065	17.8	0	0.1		18	0	0.1		17.9	0	0.5
1070	17.8	0	0.1		18	0	0.1		17.9	-0.1	0.4
1075	17.8	0	0.1		18	0	0.1		17.8	0.1	0.5
1080	17.8	0	0.1		18	0	0.1		17.9	0	0.5
1085	17.8	0	0.1		18	0	0.1		17.9	0	0.5
1090	17.8	0	0.1		18	0	0.1		17.9	0	0.5
1095	17.8	0	0.1		18	0	0.1		17.9	0	0.5
1100	17.8	0	0.1		18	0	0.1		17.9	-0.1	0.4
1105	17.8	0	0.1		18	0	0.1		17.8	0.1	0.5
1110	17.8	0	0.1		18	0	0.1		17.9	-0.1	0.4
1115	17.8	0	0.1		18	0	0.1		17.8	0	0.4
1120	17.8	0	0.1		18	0	0.1		17.8	0	0.4
1125	17.8	0	0.1		18	0	0.1		17.8	0	0.4
1130	17.8	0	0.1		18	0	0.1		17.8	0	0.4
1135	17.8	0	0.1		18	0	0.1		17.8	0	0.4
1140	17.8	0	0.1		18	0	0.1		17.8	0	0.4
1145	17.8	0	0.1		18	0	0.1		17.8	0	0.4
1150	17.8	0	0.1		18	0	0.1		17.8	0	0.4
1155	17.8	0	0.1		18	0	0.1		17.8	0	0.4
1160	17.8	0	0.1		18	0	0.1		17.8	0	0.4
1165	17.8	0	0.1		18	0	0.1		17.8	0.1	0.5
1170	17.8	0	0.1		18	0	0.1		17.9	-0.1	0.4
1175	17.8	0	0.1		18	0	0.1		17.8	0	0.4
1180	17.8	0	0.1		18	0	0.1		17.8	0.1	0.5
1185	17.8	0	0.1		18	0	0.1		17.9	0	0.5
1190	17.8	0	0.1		18	0	0.1		17.9	0	0.5
1195	17.8	0	0.1		18	0	0.1		17.9	0	0.5
1200	17.8	0	0.1		18	0	0.1		17.9	0	0.5
1205	17.8	0	0.1		18	0	0.1		17.9	0	0.5
1210	17.8	0	0.1		18	0	0.1		17.9	0	0.5
1215	17.8	0	0.1		18	0	0.1		17.9	0	0.5
1220	17.8	0	0.1		18	0	0.1		17.9	0	0.5
1225	17.8	0	0.1		18	0	0.1		17.9	0	0.5
1230	17.8	0	0.1		18	0	0.1		17.9	0	0.5
1235	17.8	0	0.1		18	0	0.1		17.9	0	0.5
1240	17.8	0	0.1		18	0	0.1		17.9	0	0.5
1245	17.8	0	0.1		18	0	0.1		17.9	0	0.5
1250	17.8	0	0.1		18	0	0.1		17.9	0	0.5
1255	17.8	0	0.1		18	0	0.1		17.9	0	0.5
1260	17.8	0	0.1		18	0	0.1		17.9	0	0.5
1265	17.8	0	0.1		18	0	0.1		17.9	0	0.5
1270	17.8	0	0.1		18	0	0.1		17.9	0	0.5
1275	17.8	0	0.1		18	0	0.1		17.9	0	0.5
1280	17.8	0	0.1		18	0	0.1		17.9	0	0.5
1285	17.8	0	0.1		18	-0.1	0		17.9	0	0.5
1290	17.8	0	0.1		17.9	0	0		17.9	-0.1	0.4
1295	17.8	0	0.1		17.9	0	0		17.8	0.1	0.5
1300	17.8	0	0.1		17.9	0.1	0.1		17.9	0	0.5
1305	17.8	0	0.1		18	0	0.1		17.9	-0.1	0.4
1310	17.8	0	0.1		18	0	0.1		17.8	0	0.4
1315	17.8	0	0.1		18	0	0.1		17.8	0	0.4
1320	17.8	0	0.1		18	0	0.1		17.8	0	0.4
1325	17.8	0	0.1		18	0	0.1		17.8	0.1	0.5
1330	17.8	0	0.1		18	0	0.1		17.9	-0.1	0.4
1335	17.8	0	0.1		18	0	0.1		17.8	0	0.4
1340	17.8	0	0.1		18	0	0.1		17.8	0	0.4
1345	17.8	0	0.1		18	0	0.1		17.8	0.1	0.5
1350	17.8	0	0.1		18	0	0.1		17.9	-0.1	0.4
1355	17.8	0	0.1		18	0	0.1		17.8	0.1	0.5
1360	17.8	0	0.1		18	0	0.1		17.9	0	0.5
1365	17.8	0	0.1		18	0	0.1		17.9	-0.1	0.4
1370	17.8	0	0.1		18	0	0.1		17.8	0.1	0.5
1375	17.8	0	0.1		18	0	0.1		17.9	0	0.5
1380	17.8	0	0.1		18	0	0.1		17.9	0	0.5
1385	17.8	0	0.1		18	0	0.1		17.9	0	0.5
1390	17.8	0	0.1		18	0	0.1		17.9	0	0.5
1395	17.8	0	0.1		18	0	0.1		17.9	0	0.5
1400	17.8	0	0.1		18	0	0.1		17.9	0	0.5
1405	17.8	0	0.1		18	0	0.1		17.9	0	0.5
1410	17.8	0	0.1		18	0	0.1		17.9	0	0.5
1415	17.8	0	0.1		18	0	0.1		17.9	0	0.5
1420	17.8	0	0.1		18	0	0.1		17.9	0	0.5
1425	17.8	0	0.1		18	-0.1	0		17.9	0	0.5
1430	17.8	0.1	0.2		17.9	0.1	0.1		17.9	0	0.5
1435	17.9	-0.1	0.1		18	0	0.1		17.9	0	0.5
1440	17.8	0	0.1		18	0	0.1		17.9	0	0.5
1445	17.8	0.1	0.2		18	0	0.1		17.9	0	0.5
1450	17.9	0	0.2		18	0	0.1		17.9	0	0.5
1455	17.9	0	0.2		18	0	0.1		17.9	0	0.5
1460	17.9	-0.1	0.1		18	0	0.1		17.9	0	0.5
1465	17.8	0	0.1		18	0	0.1		17.9	0	0.5
1470	17.8	0	0.1		18	0	0.1		17.9	0	0.5
1475	17.8	0	0.1		18	0	0.1		17.9	0	0.5
1480	17.8	0	0.1		18	0	0.1		17.9	-0.1	0.4
1485	17.8	0	0.1		18	0	0.1		17.8	0	0.4
1490	17.8	0	0.1		18	0	0.1		17.8	0	0.4
1495	17.8	0	0.1		18	0	0.1		17.8	0.1	0.5
1500	17.8	0.1	0.2		18	0	0.1		17.9	-0.1	0.4
1505	17.9	-0.1	0.1		18	0	0.1		17.8	0	0.4
1510	17.8	0	0.1		18	0	0.1		17.8	0.1	0.5
1515	17.8	0	0.1		18	0	0.1		17.9	0	0.5
1520	17.8	0	0.1		18	0	0.1		17.9	0	0.5
1525	17.8	0	0.1		18	0	0.1		17.9	0	0.5
1530	17.8	0.1	0.2		18	0	0.1		17.9	0	0.5
1535	17.9	-0.1	0.1		18	0	0.1		17.9	0	0.5
1540	17.8	0	0.1		18	0	0.1		17.9	0	0.5
1545	17.8	0.1	0.2		18	0	0.1		17.9	0	0.5
1550	17.9	0	0.2		18	0	0.1		17.9	0	0.5
1555	17.9	-0.1	0.1		18	0	0.1		17.9	0	0.5
1560	17.8	0.1	0.2		18	0	0.1		17.9	0	0.5
1565	17.9	-0.1	0.1		18	0	0.1		17.9	0	0.5
1570	17.8	0	0.1		18	0	0.1		17.9	0	0.5
1575	17.8	0	0.1		18	0	0.1		17.9	0	0.5
1580	17.8	0	0.1		18	0	0.1		17.9	0	0.5
1585	17.8	0	0.1		18	0	0.1		17.9	0	0.5
1590	17.8	0	0.1		18	0	0.1		17.9	-0.1	0.4
1595	17.8	0	0.1		18	0	0.1		17.8	0.1	0.5
1600	17.8	0	0.1		18	0	0.1		17.9	-0.1	0.4
1605	17.8	0	0.1		18	0	0.1		17.8	0.1	0.5
1610	17.8	0	0.1		18	0	0.1		17.9	0	0.5
1615	17.8	0	0.1		18	0	0.1		17.9	0	0.5
1620	17.8	0	0.1		18	0	0.1		17.9	0	0.5
1625	17.8	0	0.1		18	0	0.1		17.9	0	0.5
1630	17.8	0.1	0.2		18	0	0.1		17.9	0	0.5
1635	17.9	-0.1	0.1		18	0	0.1		17.9	0	0.5
1640	17.8	0	0.1		18	0	0.1		17.9	0	0.5
1645	17.8	0	0.1		18	0	0.1		17.9	0	0.5
1650	17.8	0	0.1		18	-0.1	0		17.9	0	0.5
1655	17.8	0	0.1		17.9	0.1	0.1		17.9	0	0.5
1660	17.8	0	0.1		18	0	0.1		17.9	0	0.5
1665	17.8	0	0.1		18	0	0.1		17.9	0	0.5
1670	17.8	0	0.1		18	0	0.1		17.9	0	0.5
1675	17.8	0	0.1		18	0	0.1		17.9	0	0.5
1680	17.8	0	0.1		18	0	0.1		17.9	0	0.5
1685	17.8	0	0.1		18	0	0.1		17.9	0	0.5
1690	17.8	0	0.1		18	0	0.1		17.9	0	0.5
1695	17.8	0	0.1		18	0	0.1		17.9	0	0.5
1700	17.8	0	0.1		18	0	0.1		17.9	0	0.5
1705	17.8	0	0.1		18	0	0.1		17.9	0	0.5
1710	17.8	0	0.1		18	0	0.1		17.9	0	0.5
1715	17.8	0	0.1		18	0	0.1		17.9	0	0.5
1720	17.8	0	0.1		18	0	0.1		17.9	0	0.5
1725	17.8	0	0.1		18	0	0.1		17.9	0	0.5
1730	17.8	0.1	0.2		18	0	0.1		17.9	0	0.5
1735	17.9	-0.1	0.1		18	0	0.1		17.9	0	0.5
1740	17.8	0	0.1		18	0	0.1		17.9	0	0.5
1745	17.8	0	0.1		18	0	0.1		17.9	0	0.5
1750	17.8	0	0.1		18	0	0.1		17.9	0	0.5
1755	17.8	0	0.1		18	0	0.1		17.9	0	0.5
1760	17.8	0	0.1		18	0	0.1		17.9	0	0.5
1765	17.8	0	0.1		18	0	0.1		17.9	0	0.5
1770	17.8	0	0.1		18	0	0.1		17.9	0	0.5
1775	17.8	0.1	0.2		18	0	0.1		17.9	0	0.5
1780	17.9	-0.1	0.1		18	0	0.1		17.9	0	0.5
1785	17.8	0	0.1		18	0	0.1		17.9	0	0.5
1790	17.8	0.1	0.2		18	0	0.1		17.9	0	0.5
1795	17.9	-0.1	0.1		18	0	0.1		17.9	0	0.5
1800	17.8	0	0.1		18	0	0.1		17.9	0	0.5
1805	17.8	0.1	0.2		18	0	0.1		17.9	0	0.5
1810	17.9	-0.1	0.1		18	0	0.1		17.9	0	0.5
1815	17.8	0	0.1		18	0	0.1		17.9	0	0.5
1820	17.8	0	0.1		18	0	0.1		17.9	0	0.5
1825	17.8	0.1	0.2		18	0	0.1		17.9	0	0.5
1830	17.9	-0.1	0.1		18	0	0.1		17.9	0	0.5
1835	17.8	0	0.1		18	0	0.1		17.9	0	0.5
1840	17.8	0.1	0.2		18	0	0.1		17.9	0	0.5
1845	17.9	0	0.2		18	0	0.1		17.9	0	0.5
1850	17.9	0	0.2		18	0	0.1		17.9	0	0.5
1855	17.9	-0.1	0.1		18	0	0.1		17.9	0	0.5
1860	17.8	0.1	0.2		18	0	0.1		17.9	0	0.5
1865	17.9	0	0.2		18	0	0.1		17.9	0	0.5
1870	17.9	0	0.2		18	0	0.1		17.9	0	0.5
1875	17.9	-0.1	0.1		18	0	0.1		17.9	0	0.5
1880	17.8	0	0.1		18	0	0.1		17.9	0	0.5
1885	17.8	0	0.1		18	0	0.1		17.9	0	0.5
1890	17.8	0.1	0.2		18	0	0.1		17.9	0	0.5
1895	17.9	-0.1	0.1		18	0	0.1		17.9	0	0.5
1900	17.8	0	0.1		18	0	0.1		17.9	0	0.5
1905	17.8	0.1	0.2		18	0	0.1		17.9	0	0.5
1910	17.9	0	0.2		18	0	0.1		17.9	0	0.5
1915	17.9	0	0.2		18	0	0.1		17.9	0	0.5
1920	17.9	0	0.2		18	0	0.1		17.9	0	0.5
1925	17.9	0	0.2		18	0	0.1		17.9	0	0.5
1930	17.9	0	0.2		18	0	0.1		17.9	0	0.5
1935	17.9	0	0.2		18	0	0.1		17.9	0	0.5
1940	17.9	-0.1	0.1		18	0	0.1		17.9	0	0.5
1945	17.8	0.1	0.2		18	0	0.1		17.9	0	0.5
1950	17.9	-0.1	0.1		18	0	0.1		17.9	0	0.5
1955	17.8	0.1	0.2		18	0	0.1		17.9	0	0.5
1960	17.9	0	0.2		18	0	0.1		17.9	0	0.5
1965	17.9	0	0.2		18	0	0.1		17.9	0	0.5
1970	17.9	0	0.2		18	0	0.1		17.9	0	0.5
1975	17.9	0	0.2		18	0	0.1		17.9	0.1	0.6
1980	17.9	0	0.2		18	0	0.1		18	-0.1	0.5
1985	17.9	0	0.2		18	0	0.1		17.9	0	0.5
1990	17.9	0	0.2		18	0	0.1		17.9	0	0.5
1995	17.9	0	0.2		18	0	0.1		17.9	0	0.5
2000	17.9	0	0.2		18	0	0.1		17.9	0	0.5
2005	17.9	0	0.2		18	0	0.1		17.9	0	0.5
2010	17.9	0	0.2		18	0	0.1		17.9	0	0.5
2015	17.9	0	0.2		18	0	0.1		17.9	0	0.5
2020	17.9	0	0.2		18	0	0.1		17.9	0	0.5
2025	17.9	0	0.2		18	0	0.1		17.9	0	0.5
2030	17.9	0	0.2		18	0	0.1		17.9	0	0.5
2035	17.9	-0.1	0.1		18	0	0.1		17.9	0	0.5
2040	17.8	0	0.1		18	0	0.1		17.9	0	0.5
2045	17.8	0	0.1		18	0	0.1		17.9	0	0.5
2050	17.8	0.1	0.2		18	0	0.1		17.9	0	0.5
2055	17.9	0	0.2		18	0	0.1		17.9	0	0.5
2060	17.9	0	0.2		18	0	0.1		17.9	0	0.5
2065	17.9	-0.1	0.1		18	0	0.1		17.9	0	0.5
2070	17.8	0	0.1		18	0	0.1		17.9	0	0.5
2075	17.8	0.1	0.2		18	0	0.1		17.9	0	0.5
2080	17.9	-0.1	0.1		18	0	0.1		17.9	0	0.5
2085	17.8	0	0.1		18	0	0.1		17.9	0	0.5
2090	17.8	0.1	0.2		18	0	0.1		17.9	0	0.5
2095	17.9	-0.1	0.1		18	0	0.1		17.9	0	0.5
2100	17.8	0.1	0.2		18	0	0.1		17.9	0	0.5
2105	17.9	0	0.2		18	0	0.1		17.9	0	0.5
2110	17.9	-0.1	0.1		18	0	0.1		17.9	0	0.5
2115	17.8	0	0.1		18	0	0.1		17.9	0	0.5
2120	17.8	0	0.1		18	0	0.1		17.9	0	0.5
2125	17.8	0	0.1		18	0	0.1		17.9	0	0.5
2130	17.8	0	0.1		18	0	0.1		17.9	0	0.5
2135	17.8	0	0.1		18	0	0.1		17.9	0	0.5
2140	17.8	0	0.1		18	0	0.1		17.9	0	0.5
2145	17.8	0	0.1		18	0	0.1		17.9	0	0.5
2150	17.8	0	0.1		18	0	0.1		17.9	0	0.5
2155	17.8	0	0.1		18	0	0.1		17.9	0	0.5
2160	17.8	0	0.1		18	0	0.1		17.9	0	0.5
2165	17.8	0	0.1		18	0	0.1		17.9	0	0.5
2170	17.8	0	0.1		18	0	0.1		17.9	0	0.5
2175	17.8	0	0.1		18	0	0.1		17.9	0	0.5
2180	17.8	0	0.1		18	0	0.1		17.9	0	0.5
2185	17.8	0	0.1		18	0	0.1		17.9	0	0.5
2190	17.8	0	0.1		18	0	0.1		17.9	0	0.5
2195	17.8	0	0.1		18	0	0.1		17.9	0	0.5
2200	17.8	0	0.1		18	0	0.1		17.9	0	0.5
2205	17.8	0	0.1		18	0	0.1		17.9	0	0.5
2210	17.8	0	0.1		18	0	0.1		17.9	0	0.5
2215	17.8	0	0.1		18	0	0.1		17.9	0	0.5
2220	17.8	0	0.1		18	0	0.1		17.9	0	0.5
2225	17.8	0	0.1		18	0	0.1		17.9	0	0.5
2230	17.8	0	0.1		18	0	0.1		17.9	0	0.5
2235	17.8	0	0.1		18	0	0.1		17.9	0	0.5
2240	17.8	0	0.1		18	0	0.1		17.9	0	0.5
2245	17.8	0	0.1		18	0	0.1		17.9	0	0.5
2250	17.8	0	0.1		18	0	0.1		17.9	0	0.5
2255	17.8	0	0.1		18	0	0.1		17.9	0	0.5
2260	17.8	0	0.1		18	0	0.1		17.9	0.1	0.6
2265	17.8	0	0.1		18	0	0.1		18	-0.1	0.5
2270	17.8	0	0.1		18	0	0.1		17.9	0	0.5
2275	17.8	0	0.1		18	0	0.1		17.9	0.1	0.6
2280	17.8	0	0.1		18	0	0.1		18	0	0.6
2285	17.8	0	0.1		18	0	0.1		18	0	0.6
2290	17.8	0	0.1		18	0	0.1		18	-0.1	0.5
2295	17.8	0	0.1		18	0	0.1		17.9	0	0.5
2300	17.8	0	0.1		18	0	0.1		17.9	0	0.5
2305	17.8	0	0.1		18	0	0.1		17.9	0	0.5
2310	17.8	0	0.1		18	0	0.1		17.9	0.1	0.6
2315	17.8	0	0.1		18	0	0.1		18	-0.1	0.5
2320	17.8	0	0.1		18	0	0.1		17.9	0	0.5
2325	17.8	0	0.1		18	0	0.1		17.9	0	0.5
2330	17.8	0	0.1		18	0	0.1		17.9	0	0.5
2335	17.8	0	0.1		18	0	0.1		17.9	0	0.5
2340	17.8	0	0.1		18	0	0.1		17.9	0	0.5
2345	17.8	0	0.1		18	0	0.1		17.9	0	0.5
2350	17.8	0	0.1		18	0	0.1		17.9	0	0.5
2355	17.8	0	0.1		18	0	0.1		17.9	0	0.5
2360	17.8	0	0.1		18	0	0.1		17.9	0	0.5
2365	17.8	0	0.1		18	0	0.1		17.9	0	0.5
2370	17.8	0	0.1		18	0	0.1		17.9	0	0.5
2375	17.8	0	0.1		18	0	0.1		17.9	0.1	0.6
2380	17.8	0	0.1		18	0	0.1		18	-0.1	0.5
2385	17.8	0	0.1		18	0	0.1		17.9	0.1	0.6
2390	17.8	0	0.1		18	0	0.1		18	-0.1	0.5
2395	17.8	0	0.1		18	0	0.1		17.9	0.1	0.6
2400	17.8	0	0.1		18	0	0.1		18	-0.1	0.5
2405	17.8	0	0.1		18	0	0.1		17.9	0	0.5
2410	17.8	0	0.1		18	0	0.1		17.9	0	0.5
2415	17.8	0	0.1		18	0	0.1		17.9	0	0.5
2420	17.8	0	0.1		18	0	0.1		17.9	0	0.5
2425	17.8	0	0.1		18	0	0.1		17.9	0	0.5
2430	17.8	0	0.1		18	0	0.1		17.9	0	0.5
2435	17.8	0	0.1		18	0	0.1		17.9	0	0.5
2440	17.8	0	0.1		18	0	0.1		17.9	0	0.5
2445	17.8	0	0.1		18	0	0.1		17.9	0	0.5
2450	17.8	0	0.1		18	0	0.1		17.9	0	0.5
2455	17.8	0	0.1		18	0	0.1		17.9	0	0.5
2460	17.8	0	0.1		18	0	0.1		17.9	0.1	0.6
2465	17.8	0.1	0.2		18	0	0.1		18	0	0.6
2470	17.9	-0.1	0.1		18	0	0.1		18	0	0.6
2475	17.8	0	0.1		18	0	0.1		18	0	0.6
2480	17.8	0.1	0.2		18	0	0.1		18	0	0.6
2485	17.9	-0.1	0.1		18	0	0.1		18	0	0.6
2490	17.8	0	0.1		18	0	0.1		18	0	0.6
2495	17.8	0.1	0.2		18	0	0.1		18	0	0.6
2500	17.9	-0.1	0.1		18	0	0.1		18	0	0.6
2505	17.8	0.1	0.2		18	0	0.1		18	-0.1	0.5
2510	17.9	0	0.2		18	0	0.1		17.9	0	0.5
2515	17.9	0	0.2		18	0	0.1		17.9	0	0.5
2520	17.9	0	0.2		18	0	0.1		17.9	0	0.5
2525	17.9	0	0.2		18	0	0.1		17.9	0	0.5
2530	17.9	-0.1	0.1		18	0	0.1		17.9	0	0.5
2535	17.8	0.1	0.2		18	0	0.1		17.9	0	0.5
2540	17.9	0	0.2		18	0	0.1		17.9	0	0.5
2545	17.9	0	0.2		18	0	0.1		17.9	0	0.5
2550	17.9	0	0.2		18	0	0.1		17.9	0	0.5
2555	17.9	-0.1	0.1		18	0	0.1		17.9	0	0.5
2560	17.8	0.1	0.2		18	0	0.1		17.9	0	0.5
2565	17.9	0	0.2		18	0	0.1		17.9	0	0.5
2570	17.9	0	0.2		18	0	0.1		17.9	0	0.5
2575	17.9	0	0.2		18	0	0.1		17.9	0	0.5
2580	17.9	0	0.2		18	0	0.1		17.9	0	0.5
2585	17.9	0	0.2		18	0	0.1		17.9	0	0.5
2590	17.9	0	0.2		18	0	0.1		17.9	0	0.5
2595	17.9	0	0.2		18	0	0.1		17.9	0	0.5
2600	17.9	0	0.2		18	0.1	0.2		17.9	0	0.5
2605	17.9	0	0.2		18.1	-0.1	0.1		17.9	0	0.5
2610	17.9	-0.1	0.1		18	0.1	0.2		17.9	0	0.5
2615	17.8	0.1	0.2		18.1	0	0.2		17.9	0	0.5
2620	17.9	0	0.2		18.1	0	0.2		17.9	0	0.5
2625	17.9	0	0.2		18.1	0	0.2		17.9	0.1	0.6
2630	17.9	0	0.2		18.1	0	0.2		18	-0.1	0.5
2635	17.9	0	0.2		18.1	0	0.2		17.9	0	0.5
2640	17.9	0	0.2		18.1	0	0.2		17.9	0	0.5
2645	17.9	-0.1	0.1		18.1	0	0.2		17.9	0.1	0.6
2650	17.8	0.1	0.2		18.1	0	0.2		18	0	0.6
2655	17.9	-0.1	0.1		18.1	0	0.2		18	0	0.6
2660	17.8	0	0.1		18.1	-0.1	0.1		18	0	0.6
2665	17.8	0	0.1		18	0	0.1		18	0	0.6
2670	17.8	0	0.1		18	0	0.1		18	0	0.6
2675	17.8	0	0.1		18	0	0.1		18	0	0.6
2680	17.8	0	0.1		18	0	0.1		18	0	0.6
2685	17.8	0	0.1		18	0	0.1		18	0	0.6
2690	17.8	0	0.1		18	0	0.1		18	0	0.6
2695	17.8	0	0.1		18	0	0.1		18	0	0.6
2700	17.8	0.1	0.2		18	0	0.1		18	0	0.6
2705	17.9	0	0.2		18	0	0.1		18	0	0.6
2710	17.9	0	0.2		18	0	0.1		18	0	0.6
2715	17.9	0	0.2		18	0	0.1		18	-0.1	0.5
2720	17.9	0	0.2		18	0	0.1		17.9	0	0.5
2725	17.9	0	0.2		18	0	0.1		17.9	0	0.5
2730	17.9	0	0.2		18	0	0.1		17.9	0	0.5
2735	17.9	0	0.2		18	0	0.1		17.9	0	0.5
2740	17.9	0	0.2		18	0	0.1		17.9	0	0.5
2745	17.9	0	0.2		18	0.1	0.2		17.9	0	0.5
2750	17.9	0	0.2		18.1	0	0.2		17.9	0	0.5
2755	17.9	0	0.2		18.1	-0.1	0.1		17.9	0	0.5
2760	17.9	-0.1	0.1		18	0	0.1		17.9	0	0.5
2765	17.8	0.1	0.2		18	0	0.1		17.9	0	0.5
2770	17.9	0	0.2		18	0	0.1		17.9	0	0.5
2775	17.9	0	0.2		18	0	0.1		17.9	0	0.5
2780	17.9	0	0.2		18	0	0.1		17.9	0.1	0.6
2785	17.9	0	0.2		18	0	0.1		18	0	0.6
2790	17.9	0	0.2		18	0.1	0.2		18	0	0.6
2795	17.9	0	0.2		18.1	0	0.2		18	0	0.6
2800	17.9	0	0.2		18.1	0	0.2		18	0	0.6
2805	17.9	0	0.2		18.1	0	0.2		18	0	0.6
2810	17.9	0	0.2		18.1	0	0.2		18	0	0.6
2815	17.9	0	0.2		18.1	0	0.2		18	0	0.6
2820	17.9	-0.1	0.1		18.1	0	0.2		18	0	0.6
2825	17.8	0.1	0.2		18.1	0	0.2		18	0	0.6
2830	17.9	0	0.2		18.1	0	0.2		18	0	0.6
2835	17.9	-0.1	0.1		18.1	0	0.2		18	0	0.6
2840	17.8	0.1	0.2		18.1	0	0.2		18	0	0.6
2845	17.9	-0.1	0.1		18.1	0	0.2		18	0	0.6
2850	17.8	0.1	0.2		18.1	0	0.2		18	-0.1	0.5
2855	17.9	-0.1	0.1		18.1	-0.1	0.1		17.9	0.1	0.6
2860	17.8	0.1	0.2		18	0	0.1		18	0	0.6
2865	17.9	-0.1	0.1		18	0.1	0.2		18	0	0.6
2870	17.8	0.1	0.2		18.1	-0.1	0.1		18	-0.1	0.5
2875	17.9	-0.1	0.1		18	0	0.1		17.9	0.1	0.6
2880	17.8	0	0.1		18	0	0.1		18	-0.1	0.5
2885	17.8	0	0.1		18	0	0.1		17.9	0	0.5
2890	17.8	0	0.1		18	0	0.1		17.9	0	0.5
2895	17.8	0	0.1		18	0	0.1		17.9	0	0.5
2900	17.8	0	0.1		18	0	0.1		17.9	0	0.5
2905	17.8	0	0.1		18	0	0.1		17.9	0	0.5
2910	17.8	0	0.1		18	0.1	0.2		17.9	0	0.5
2915	17.8	0	0.1		18.1	0	0.2		17.9	0	0.5
2920	17.8	0	0.1		18.1	0	0.2		17.9	0	0.5
2925	17.8	0	0.1		18.1	0	0.2		17.9	0	0.5
2930	17.8	0.1	0.2		18.1	0	0.2		17.9	0.1	0.6
2935	17.9	0	0.2		18.1	0	0.2		18	-0.1	0.5
2940	17.9	-0.1	0.1		18.1	0	0.2		17.9	0.1	0.6
2945	17.8	0.1	0.2		18.1	0	0.2		18	0	0.6
2950	17.9	0	0.2		18.1	0	0.2		18	-0.1	0.5
2955	17.9	0	0.2		18.1	0	0.2		17.9	0.1	0.6
2960	17.9	0	0.2		18.1	0	0.2		18	0	0.6
2965	17.9	0	0.2		18.1	0	0.2		18	0	0.6
2970	17.9	0	0.2		18.1	0	0.2		18	0	0.6
2975	17.9	0	0.2		18.1	0	0.2		18	0	0.6
2980	17.9	0	0.2		18.1	0	0.2		18	0	0.6
2985	17.9	0	0.2		18.1	0	0.2		18	0	0.6
2990	17.9	0	0.2		18.1	0	0.2		18	0	0.6
2995	17.9	0	0.2		18.1	0	0.2		18	0	0.6
3000	17.9	0	0.2		18.1	0	0.2		18	0	0.6
3005	17.9	0	0.2		18.1	0	0.2		18	0	0.6
3010	17.9	0	0.2		18.1	0	0.2		18	0	0.6
3015	17.9	0	0.2		18.1	0	0.2		18	0	0.6
3020	17.9	0	0.2		18.1	0	0.2		18	0	0.6
3025	17.9	0	0.2		18.1	0	0.2		18	0	0.6
3030	17.9	0	0.2		18.1	0	0.2		18	0	0.6
3035	17.9	0	0.2		18.1	0	0.2		18	0	0.6
3040	17.9	0	0.2		18.1	0	0.2		18	0	0.6
3045	17.9	0	0.2		18.1	0	0.2		18	0	0.6
3050	17.9	0	0.2		18.1	0	0.2		18	0	0.6
3055	17.9	0	0.2		18.1	0	0.2		18	0	0.6
3060	17.9	0	0.2		18.1	0	0.2		18	0	0.6
3065	17.9	0	0.2		18.1	0	0.2		18	0	0.6
3070	17.9	0	0.2		18.1	0	0.2		18	0	0.6
3075	17.9	0	0.2		18.1	0	0.2		18	0	0.6
3080	17.9	0	0.2		18.1	-0.1	0.1		18	0	0.6
3085	17.9	0	0.2		18	0	0.1		18	0	0.6
3090	17.9	0	0.2		18	0.1	0.2		18	0	0.6
3095	17.9	0	0.2		18.1	0	0.2		18	0	0.6
3100	17.9	0	0.2		18.1	-0.1	0.1		18	0	0.6
3105	17.9	0	0.2		18	0	0.1		18	0	0.6
3110	17.9	0	0.2		18	0	0.1		18	0	0.6
3115	17.9	0	0.2		18	0	0.1		18	0	0.6
3120	17.9	0	0.2		18	0	0.1		18	0	0.6
3125	17.9	0	0.2		18	0.1	0.2		18	0	0.6
3130	17.9	0	0.2		18.1	0	0.2		18	0	0.6
3135	17.9	0	0.2		18.1	0	0.2		18	0	0.6
3140	17.9	0	0.2		18.1	-0.1	0.1		18	0	0.6
3145	17.9	0	0.2		18	0.1	0.2		18	0	0.6
3150	17.9	0	0.2		18.1	0	0.2		18	0	0.6
3155	17.9	0	0.2		18.1	0	0.2		18	0	0.6
3160	17.9	0	0.2		18.1	0	0.2		18	0	0.6
3165	17.9	0	0.2		18.1	0	0.2		18	0	0.6
3170	17.9	0	0.2		18.1	0	0.2		18	0	0.6
3175	17.9	0	0.2		18.1	0	0.2		18	0	0.6
3180	17.9	0	0.2		18.1	0	0.2		18	0	0.6
3185	17.9	0	0.2		18.1	0	0.2		18	0	0.6
3190	17.9	0	0.2		18.1	0	0.2		18	0	0.6
3195	17.9	0	0.2		18.1	0	0.2		18	0	0.6
3200	17.9	0	0.2		18.1	0	0.2		18	0	0.6
3205	17.9	0	0.2		18.1	0	0.2		18	0	0.6
3210	17.9	0	0.2		18.1	0	0.2		18	0	0.6
3215	17.9	0	0.2		18.1	0	0.2		18	0	0.6
3220	17.9	0	0.2		18.1	0	0.2		18	0	0.6
3225	17.9	0	0.2		18.1	0	0.2		18	0	0.6
3230	17.9	0	0.2		18.1	0	0.2		18	0	0.6
3235	17.9	0	0.2		18.1	0	0.2		18	0	0.6
3240	17.9	0	0.2		18.1	0	0.2		18	0	0.6
3245	17.9	0	0.2		18.1	0	0.2		18	0	0.6
3250	17.9	0	0.2		18.1	0	0.2		18	0	0.6
3255	17.9	0	0.2		18.1	0	0.2		18	0	0.6
3260	17.9	0	0.2		18.1	0	0.2		18	0	0.6
3265	17.9	0	0.2		18.1	0	0.2		18	0	0.6
3270	17.9	0	0.2		18.1	0	0.2		18	0	0.6
3275	17.9	0	0.2		18.1	0	0.2		18	0	0.6
3280	17.9	0	0.2		18.1	0	0.2		18	0	0.6
3285	17.9	0	0.2		18.1	0	0.2		18	0	0.6
3290	17.9	0	0.2		18.1	0	0.2		18	0	0.6
3295	17.9	0	0.2		18.1	0	0.2		18	0	0.6
3300	17.9	0	0.2		18.1	0	0.2		18	0	0.6
3305	17.9	0	0.2		18.1	0	0.2		18	0	0.6
3310	17.9	0	0.2		18.1	0	0.2		18	0	0.6
3315	17.9	0	0.2		18.1	0	0.2		18	0	0.6
3320	17.9	0	0.2		18.1	0	0.2		18	0	0.6
3325	17.9	0	0.2		18.1	0	0.2		18	0	0.6
3330	17.9	0	0.2		18.1	0	0.2		18	0	0.6
3335	17.9	0	0.2		18.1	0	0.2		18	0	0.6
3340	17.9	0	0.2		18.1	0	0.2		18	0	0.6
3345	17.9	0	0.2		18.1	0	0.2		18	0	0.6
3350	17.9	0	0.2		18.1	0	0.2		18	0	0.6
3355	17.9	0	0.2		18.1	0	0.2		18	0	0.6
3360	17.9	0	0.2		18.1	0	0.2		18	0	0.6
3365	17.9	0	0.2		18.1	0	0.2		18	0	0.6
3370	17.9	0	0.2		18.1	0	0.2		18	0	0.6
3375	17.9	-0.1	0.1		18.1	0	0.2		18	0	0.6
3380	17.8	0.1	0.2		18.1	0	0.2		18	0	0.6
3385	17.9	0	0.2		18.1	0	0.2		18	0	0.6
3390	17.9	0	0.2		18.1	0	0.2		18	0	0.6
3395	17.9	0	0.2		18.1	0	0.2		18	-0.1	0.5
3400	17.9	0	0.2		18.1	0	0.2		17.9	0.1	0.6
3405	17.9	0	0.2		18.1	0	0.2		18	0	0.6
3410	17.9	0	0.2		18.1	0	0.2		18	0	0.6
3415	17.9	0	0.2		18.1	0	0.2		18	0	0.6
3420	17.9	0	0.2		18.1	0	0.2		18	0	0.6
3425	17.9	0	0.2		18.1	0	0.2		18	0	0.6
3430	17.9	0	0.2		18.1	0	0.2		18	0	0.6
3435	17.9	0	0.2		18.1	0	0.2		18	0	0.6
3440	17.9	-0.1	0.1		18.1	0	0.2		18	0	0.6
3445	17.8	0.1	0.2		18.1	0	0.2		18	0	0.6
3450	17.9	0	0.2		18.1	0	0.2		18	0	0.6
3455	17.9	0	0.2		18.1	0	0.2		18	0	0.6
3460	17.9	0	0.2		18.1	0	0.2		18	0	0.6
3465	17.9	0	0.2		18.1	0	0.2		18	0	0.6
3470	17.9	0	0.2		18.1	0	0.2		18	0	0.6
3475	17.9	0	0.2		18.1	0	0.2		18	0	0.6
3480	17.9	0	0.2		18.1	0	0.2		18	0	0.6
3485	17.9	0	0.2		18.1	0	0.2		18	0	0.6
3490	17.9	0	0.2		18.1	0	0.2		18	0	0.6
3495	17.9	0	0.2		18.1	0	0.2		18	0	0.6
3500	17.9	0	0.2		18.1	0	0.2		18	0	0.6
3505	17.9	0	0.2		18.1	0	0.2		18	0	0.6
3510	17.9	0	0.2		18.1	0	0.2		18	0	0.6
3515	17.9	0	0.2		18.1	0	0.2		18	0	0.6
3520	17.9	0	0.2		18.1	0	0.2		18	0	0.6
3525	17.9	0	0.2		18.1	0	0.2		18	0	0.6
3530	17.9	0	0.2		18.1	0	0.2		18	0	0.6
3535	17.9	0	0.2		18.1	0	0.2		18	0	0.6
3540	17.9	0	0.2		18.1	0	0.2		18	0	0.6
3545	17.9	0	0.2		18.1	0	0.2		18	0	0.6
3550	17.9	0	0.2		18.1	0	0.2		18	0	0.6
3555	17.9	0	0.2		18.1	0	0.2		18	0	0.6
3560	17.9	0	0.2		18.1	0	0.2		18	0	0.6
3565	17.9	0	0.2		18.1	0	0.2		18	0	0.6
3570	17.9	0	0.2		18.1	0	0.2		18	0	0.6
3575	17.9	0	0.2		18.1	0	0.2		18	0	0.6
3580	17.9	0	0.2		18.1	0	0.2		18	0	0.6
3585	17.9	0	0.2		18.1	0	0.2		18	0	0.6
3590	17.9	0	0.2		18.1	0	0.2		18	0	0.6
3595	17.9	0	0.2		18.1	0.1	0.3		18	-0.1	0.5
3600	17.9	-17.9	-17.7		18.2	-18.2	-17.9		17.9	-17.9	-17.4

## Sheet: Figure 3
Figure 3a
Control	LPS	0.1 MPa - 5 min	0.1 MPa - 30 min	0.1 MPa - 60 min	0.2 MPa - 5 min	0.2 MPa - 30 min	0.2 MPa - 60 min	0.4 MPa - 5 min	0.4 MPa - 30 min	0.4 MPa - 60 min
6.93909	90.7864	10.5582	52.3901	9.36777	10.7556	55.3971	66.1527	6.47648	9.83038	7.74865
7.4017	68.697	16.8851	12.606	75.5204	28.219	17.4634	19.7764	32.3824	14.3408	19.8921
8.09561	66.6153	65.1118	29.2598	67.5405	9.71473	26.2529	70.6631	15.0347	23.5929	53.1997
Figure 3b
Control	LPS	0.1 MPa - 5 min	0.1 MPa - 30 min	0.1 MPa - 60 min	0.2 MPa - 5 min	0.2 MPa - 30 min	0.2 MPa - 60 min	0.4 MPa - 5 min	0.4 MPa - 30 min	0.4 MPa - 60 min
6.93909	90.7864	15.613	10.5243	65.2274	10.0617	11.2182	20.3547	50.0771	85.6978	6.47648
7.4017	68.697	75.4048	21.7425	6.01388	11.7965	29.2598	9.48342	47.1858	127.911	43.0224
8.09561	66.6153	15.613	12.1434	47.9954	20.4703	46.6076	26.5998	26.5998	64.6492	42.7911
Figure 3c
Control	LPS	0.1 MPa - 5 min	0.1 MPa - 30 min	0.1 MPa - 60 min	0.2 MPa - 5 min	0.2 MPa - 30 min	0.2 MPa - 60 min	0.4 MPa - 5 min	0.4 MPa - 30 min	0.4 MPa - 60 min
6.93909	90.7864	15.3817	8.21126	20.1234	12.0278	32.7294	5.55127	37.2398	5.89823	8.09561
7.4017	68.697	9.36777	36.8928	7.97995	10.293	49.6145	12.7217	32.4981	7.8643	6.01388
8.09561	66.6153	13.5312	11.6808	28.7972	32.6137	10.9869	6.70779	9.02082	8.55821	9.02082

## Sheet: Figure 4
Figure 4a						Figure 4b						Figure 4c
Control	LPS	24 h	48 h	72 h		Control	LPS	24 h	48 h	72 h		Control	LPS	24 h	48 h	72 h
1	2.05	0.58	0.3	0.12		1	14.66	5.24	3.9	1.45		1	3.47	1.67	0.94	0.24
0.8	4.99	0.67	0.36	0.15		0.8	20.92	1.53	10.03	3.22		0.79	4.82	1.79	1.57	0.21
0.9	2.07	0.88	0.32	0.08		0.76	15.21	1.61	4.05	2.08		0.61	2.6	2.73	1.04	0.19
Figure 4d						Figure 4e						Figure 4f
Control	LPS	24 h	48 h	72 h		Control	LPS	24 h	48 h	72 h		Control	LPS	24 h	48 h	72 h
1	1.1	1.31	0.69	0.43		1	0.6	0.44	1.31	2.89		1	0.78	0.69	1.24	0.98
0.7	1.23	1.35	1.02	0.49		0.7	0.64	0.41	1.09	5.07		0.84	0.72	0.62	1.12	1.16
0.7	1.77	1.85	0.7	0.35		0.59	0.25	0.53	1.12	5.64		0.68	0.37	0.74	1.2	0.75
Figure 4g						Figure 4h						Figure 4i
Control	LPS	24 h	48 h	72 h		Control	LPS	24 h	48 h	72 h		Control	LPS	24 h	48 h	72 h
28.877	223.554	117.769	257.151	47.7425		7.74066	25.5447	5.3476	10.4901	11.2062		67.6512	194.024	144.39	300.191	298.546
51.9503	400.335	65.9909	150.823	63.552		6.36395	21.9532	8.87301	15.072	14.1433		83.5976	225.984	138.948	263.062	207.366
12.9639	400.335	98.2596	270.841	38.764		7.21467	18.2761	11.1813	20.3289	10.4657		60.9694	204.138	144.698	348.884	292.632

## Sheet: Figure 5
Figure 5b									Figure 5c
Day	Saline			LPS					Prefrontal Cortex			Hippocampus
1	0	0	0	0	0	0	0		Saline	LPS	LPS + Ultrasound	Saline	LPS	LPS + Ultrasound
2	-1.07	-1.98	-0.39	-12.75	-13.48	-16.18	-14.91		5.87084	22.8161	18.6076	2.72406	19.4531	15.7762
3	-0.2	-2.21	-1.74	-12.17	-18.4	-18.38	-14.8		4.33974	15.4923	19.8025	1.60553	21.0121	17.1168
4	-1.4	-2.79	-0.28	-15.12	-14.21	-18.19	-12.34		2.93083	24.4362	17.0461	3.07343	22.3171	13.7506
5	-0.68	-3.03	-1.4	-8.84	-10.45	-17.37	-9.86			20.9062	15.7324		20.0746	16.8589
6	-1.46	-4.42	-1.46	-5.21	-7.05	-11.85	-4.14
7	-2.19	-1.8	-2.19	-1.83	-4.8	-10.22	-2.89
Figure 5d									Figure 5e
Prefrontal Cortex			Hippocampus						Prefrontal Cortex			Hippocampus
Saline	LPS	LPS + Ultrasound	Saline	LPS	LPS + Ultrasound				Saline	LPS	LPS + Ultrasound	Saline	LPS	LPS + Ultrasound
5.76039	29.126	20.4367	4.07967	23.8054	25.3789				11.8622	4.44692	4.52253	6.47313	0.902488	4.30443
3.83016	18.9431	25.3789	3.66483	31.7645	21.0137				9.18157	1.57132	2.1714	8.35212	2.84897	3.89425
5.17016	25.457	26.1467	6.48912	24.9004	19.314				10.7641	2.71765	4.72453	11.2869	1.94569	4.8878
	23.8112	18.0309		24.9696	26.1653					4.83536	4.33908		4.60731	2.15478

## Sheet: Figure 6
Figure 6a							Figure 6b
Prefrontal Cortex			Hippocampus				Prefrontal Cortex			Hippocampus
Saline	LPS	LPS + Ultrasound	Saline	LPS	LPS + Ultrasound		Saline	LPS	LPS + Ultrasound	Saline	LPS	LPS + Ultrasound
154.89	229.61	481.04	157.97	251.36	313.02		31.25	51.3	64	24.38	63.2	58.2
129.98	509.91	459.39	201.43	616.81	499.29		14.96	65.4	79.9	21.76	70.7	72.5
129.93	388.97	372.84	174.73	309.67	476.26		14.99	30.1	65.3	16.53	45.4	82.7
	326.1	408.68		367.51	568.22			69.8	66.9		79.4	68.2
Figure 6c							Figure 6d
Prefrontal Cortex			Hippocampus				Prefrontal Cortex			Hippocampus
Saline	LPS	LPS + Ultrasound	Saline	LPS	LPS + Ultrasound		Saline	LPS	LPS + Ultrasound	Saline	LPS	LPS + Ultrasound
0.237	0.5467	0.4117	0.2269	0.6036	0.419		120.627	65.67	94.746	112.57	75.97	76.627
0.214	0.5911	0.4065	0.2093	0.5369	0.4016		102.28	63.53	88.067	126.3	83.53	78.352
0.2568	0.3747	0.411	0.2499	0.4605	0.4054		109.141	83.627	65.805	92.729	82.953	68.145
	0.5129	0.3015		0.5742	0.4155			71.768	96.723		85.465	75.868
Figure 6e							Figure 6g
Prefrontal Cortex			Hippocampus				Prefrontal Cortex			Hippocampus
Saline	LPS	LPS + Ultrasound	Saline	LPS	LPS + Ultrasound		Saline	LPS	LPS + Ultrasound	Saline	LPS	LPS + Ultrasound
358.6	97.416	283.274	428.816	110.83	218.248		40.64	85.77	87.34	54.66	87.12	90.25
515.868	141.994	401.049	286.824	142.516	296.957		45.64	86.95	91.73	51.33	85.72	94.02
576.64	379.503	389.174	361.976	206.376	288.824		61.07	74.55	86.52	48.8	85.23	97.89
	179.343	296.88		215.425	388.618			58.15	88.63		92.34	95.08
Figure 6h
Prefrontal Cortex			Hippocampus
Saline	LPS	LPS + Ultrasound	Saline	LPS	LPS + Ultrasound
2.54	8.47	13.68	4.4	9.31	11.44
3.26	9.77	11.99	4.12	10.22	15.41
2.11	9.08	11.86	2.99	8.83	16.75
	4.64	8.68		11.69	14.02
